# Supplementary material for: Sodium potassium hydrogen citrate, NaKHC6H5O7
Source: Acta Crystallogr E Crystallogr Commun. 2016 Jan 13;72(Pt 2):170–3. doi: 10.1107/S2056989016000232 (PMC4770952; doi:10.1107/S2056989016000232)
Supplement: Supplementary file 1 [file e-72-00170-sup1.cif]

##############################################################################
#                                                                            #
# This CIF contains the data in a paper accepted for publication in          #
# Acta Crystallographica Section E. It conforms to the requirements of       #
# Notes for Authors for Acta Crystallographica Section E, and has been       #
# peer reviewed under the auspices of the IUCr Commission on Journals.       #
#                                                                            #
# Full details of the Crystallographic Information File format               #
# are given in the paper "The Crystallographic Information File (CIF):       #
# a New Standard Archive File for Crystallography" by S. R. Hall, F. H.      #
# Allen and I. D. Brown [Acta Cryst. (1991), A47, 655-685].                  #
#                                                                            #
# The current version of the core CIF dictionary is obtainable from          #
# ftp://ftp.iucr.org/pub/cif_core.dic.                                       #
#                                                                            #
# Software is freely available for graphical display of the structure(s)     #
# in this CIF. For information consult the CIF software page                 #
# http://www.iucr.org/resources/cif/software.                                #
#                                                                            #
# This file may be used for bona fide research purposes within the           #
# scientific community so long as proper attribution is given to the journal # 
# article from which it was obtained.                                        #
#                                                                            #
##############################################################################
data_RAMM093_publ
_database_code_depnum_ccdc_archive 'CCDC 1445595'
_audit_creation_method     "from EXP file using GSAS2CIF"
_journal_data_validation_number     ?
_journal_date_recd_electronic     2015-11-25
_journal_date_accepted     2016-01-05
_journal_name_full     'Acta Crystallographica, Section E'
_journal_year     2016
_journal_volume     72
_journal_issue      2
_journal_page_first     170
_journal_page_last     173
_journal_paper_category     GM
_journal_paper_doi     10.1107/S2056989016000232
_journal_coeditor_code     BR2256
_publ_contact_author_name
;
James A. Kaduk
;
_publ_contact_author_address
;
Department of Chemistry
Illinois Institute of Technology
3101 S. Dearborn St.
Chicago IL 60616 USA
;
_publ_contact_author_email     'kaduk@polycrystallography.com'
_publ_contact_author_fax     ?
_publ_contact_author_phone     '1-630-605-0274'
_publ_section_title
;
Sodium potassium hydrogen citrate, NaKHC~6~H~5~O~7~
;
_publ_section_title_footnote     .
loop_
    _publ_author_name
    _publ_author_footnote
    _publ_author_address
    'Rammohan, Alagappa' ? 'Atlantic International University, Honolulu HI USA'
    'Kaduk, James A.' ?
;
Illinois Institute of Technology, 3101 S. Dearborn St., Chicago IL 60616 USA
;
_publ_section_synopsis
;
The crystal structure of sodium potassium hydrogen citrate has been solved and
refined using laboratory X-ray powder diffraction data, and optimized using
density functional techniques. The most prominent feature of the structure is
the chain along [111] of very short, very strong hydrogen bonds; the O...O
distances are 2.414 and 2.400 \%A.
;
_pd_block_id     2014-04-19T10:53|RAMM093|James_A._Kaduk|D2
_chemical_name_systematic
;
sodium potassium hydrogen citrate
;
_chemical_name_common     'Sodium potassium hydrogen citrate'
_chemical_formula_moiety     'Na K (C6 H6 O7)'
_chemical_formula_sum     'C6 H6 K Na O7'
_chemical_formula_structural     'Na K H C6 H5 O7'
_chemical_formula_analytical     ?
_chemical_formula_weight     252.19
_chemical_melting_point     ?
_symmetry_cell_setting     triclinic
_symmetry_space_group_name_H-M     "P -1"
_symmetry_space_group_name_Hall     '-P 1'
loop_
    _symmetry_equiv_pos_site_id
    _symmetry_equiv_pos_as_xyz
    1 +x,+y,+z
    -1 -x,-y,-z
_cell_length_a     5.99933(18)
_cell_length_b     8.2277(2)
_cell_length_c     10.1419(3)
_cell_angle_alpha     74.8964(19)
_cell_angle_beta     76.019(2)
_cell_angle_gamma     71.4496(14)
_cell_volume     451.27(3)
_cell_formula_units_Z     2
_cell_measurement_temperature     300
_cell_special_details     ?
_exptl_crystal_density_diffrn     1.8635
_exptl_crystal_density_meas     ?
_exptl_crystal_density_method     ?
_exptl_crystal_F_000     ?
_pd_char_colour     white
_pd_char_particle_morphology     ?
_exptl_absorpt_process_details
;   GSAS Absorption/surface roughness correction: function number 0
 No correction is applied.
;
_exptl_absorpt_correction_T_min     1.00000
_exptl_absorpt_correction_T_max     1.00000
_exptl_special_details     ?
_diffrn_ambient_temperature     300
loop_
    _diffrn_radiation_type
    _diffrn_radiation_wavelength
    K\a~1~ 1.540629
    K\a~2~ 1.544451
_diffrn_radiation_monochromator     'Ni filter'
_diffrn_measurement_device_type     'Bruker D2 Phaser'
_pd_instr_dist_src/mono     ?
_pd_instr_dist_mono/spec     ?
_pd_instr_dist_src/spec     141.5
_pd_instr_dist_spec/anal     ?
_pd_instr_dist_anal/detc     141.5
_pd_instr_dist_spec/detc     ?
_pd_instr_location     'Department of Physics, Illinois Institute of Technology'
_pd_meas_2theta_range_min     4.9978
_pd_meas_2theta_range_max     100.0036
_pd_meas_2theta_range_inc     0.02021
_pd_meas_scan_method     step
_pd_meas_special_details     ?
_refine_special_details     ?
_reflns_number_total     1840
_refine_ls_matrix_type     full
_refine_ls_goodness_of_fit_all     2.01
_refine_ls_restrained_S_all     ?
_refine_ls_restrained_S_obs     ?
_refine_ls_number_parameters     98
_refine_ls_number_restraints     29
_refine_ls_number_constraints     2
_refine_ls_hydrogen_treatment     refU
_refine_ls_weighting_scheme     sigma
_refine_ls_weighting_details     ?
_refine_ls_shift/su_max     0.04
_refine_ls_shift/su_mean     0.01
_refine_ls_extinction_method     none
_refine_ls_extinction_coef     .
loop_
    _atom_type_symbol
    _atom_type_number_in_cell
    _atom_type_scat_Cromer_Mann_a1
    _atom_type_scat_Cromer_Mann_a2
    _atom_type_scat_Cromer_Mann_a3
    _atom_type_scat_Cromer_Mann_a4
    _atom_type_scat_Cromer_Mann_b1
    _atom_type_scat_Cromer_Mann_b2
    _atom_type_scat_Cromer_Mann_b3
    _atom_type_scat_Cromer_Mann_b4
    _atom_type_scat_Cromer_Mann_c
    _atom_type_scat_dispersion_real
    _atom_type_scat_dispersion_imag
    _atom_type_scat_source
    C 12.0 2.31000 20.8439 1.02000 10.2075 1.58860 0.56870 0.86500 51.6512
                                                                         0.21560
                                                                           0.000
                                                                           0.000
                                                      International_Tables_Vol_C
    H 12.0 0.49300 10.5109 0.32291 26.1257 0.14019 3.14236 0.04081 57.7997
                                                                         0.00304
                                                                           0.000
                                                                           0.000
                                                      International_Tables_Vol_C
    O 14.0 3.04850 13.2771 2.28680 5.70110 1.54630 0.32390 0.86700 32.9089
                                                                         0.25080
                                                                           0.000
                                                                           0.000
                                                      International_Tables_Vol_C
    Na 2.0 4.76260 3.28500 3.17360 8.84220 1.26740 0.31360 1.11280 129.424
                                                                         0.67600
                                                                           0.000
                                                                           0.000
                                                      International_Tables_Vol_C
    K 2.0 8.21860 12.7949 7.43980 0.77480 1.05190 213.187 0.86590 41.6841
                                                                         1.42280
                                                                           0.000
                                                                           0.000
                                                      International_Tables_Vol_C
_computing_data_collection
;
<i>DIFFRAC.Measurement</i> (Bruker, 2009)
;
_computing_data_reduction
;
<i>PowDLL</i> (Kourkoumelis, 2013)
;
_computing_structure_solution
;
<i>FOX</i> (Favre-Nicolin & \<Cern\'y, 2002)
;
_computing_structure_refinement
;
GSAS (Larson & Von Dreele, 2004),
<i>EXPGUI</i> (Toby, 2001)
;
_computing_molecular_graphics
;
DIAMOND (Putz & Brandenburg, 2015)
;
_computing_publication_material
;
publCIF (Westrip, 2010)
;
_pd_calibration_special_details
         'External standards of NIST SRM 660a LaB6 and SRM 1976a corundum plate'
_pd_phase_name     "Na K H (C6 H5 O7)"
_pd_prep_cool_rate     ?
_pd_prep_pressure     101
_pd_prep_temperature     393
_pd_proc_2theta_range_min     4.9078
_pd_proc_2theta_range_max     99.9136
_pd_proc_2theta_range_inc     0.02021
_pd_calc_method     "Rietveld Refinement"
_pd_proc_info_data_reduction     ?
_pd_proc_info_datetime     2014-04-19T10:53:51
_pd_proc_info_excluded_regions     ?
_pd_proc_ls_background_function
;   GSAS Background function number 1 with 10 terms.
 Shifted Chebyshev function of 1st kind
      1:    1400.27     2:   -1034.48     3:    405.201     4:   -101.434
      5:    48.9076     6:   -20.5280     7:   -17.7840     8:    47.9002
      9:   -30.1492    10:    17.3246
;
_pd_proc_ls_peak_cutoff     0.00500
_pd_proc_ls_prof_R_factor     0.0337
_pd_proc_ls_prof_wR_factor     0.0460
_pd_proc_ls_prof_wR_expected     0.0241
_pd_proc_ls_profile_function
;
CW Profile function number 4 with  27 terms
Pseudovoigt profile coefficients as parameterized in
Thompson <i>et al.</i> (1987).
Asymmetry correction of Finger <i>et al.</i> (1994).
Microstrain broadening by Stephens (1999).
#1(GU)   =    2.580 #2(GV)   =    0.000 #3(GW)   =    1.999
#4(GP)   =    0.000 #5(LX)   =    4.774 #6(ptec) =     0.64
#7(trns) =     4.34 #8(shft) =   4.0539 #9(sfec) =     0.00
#10(S/L) =   0.0168 #11(H/L) =   0.0200 #12(eta) =   0.0000
Peak tails are ignored  where the intensity is below 0.0050 times the peak
Aniso. broadening axis   0.0   0.0   1.0
;
_pd_proc_ls_special_details     ?
_pd_spec_mount_mode     reflection
_pd_spec_mounting     'standard holder'
_pd_spec_shape     flat_sheet
_pd_spec_size_axial     24
_pd_spec_size_equat     24
_pd_spec_size_thick     3
loop_
    _atom_site_type_symbol
    _atom_site_label
    _atom_site_fract_x
    _atom_site_fract_y
    _atom_site_fract_z
    _atom_site_U_iso_or_equiv
    _atom_site_thermal_displace_type
    _atom_site_occupancy
    C C1 0.6011(16) 0.4794(8) 0.6851(9) 0.0215(12) Uiso 1.0
    C C2 0.5815(15) 0.5669(11) 0.8023(8) 0.003(3) Uiso 1.0
    C C3 0.7804(11) 0.6586(7) 0.7744(6) 0.003(3) Uiso 1.0
    C C4 0.7535(15) 0.7282(10) 0.9061(7) 0.003(3) Uiso 1.0
    C C5 0.9060(17) 0.8477(14) 0.8955(7) 0.0215(12) Uiso 1.0
    C C6 0.7448(13) 0.8129(8) 0.6491(6) 0.0215(12) Uiso 1.0
    H H7 0.59718 0.46465 0.90250 0.003(4) Uiso 1.0
    H H8 0.40047 0.66779 0.81496 0.003(4) Uiso 1.0
    H H9 0.80365 0.61352 0.99492 0.003(4) Uiso 1.0
    H H10 0.55837 0.80168 0.93544 0.003(4) Uiso 1.0
    O O11 0.5025(16) 0.5759(9) 0.5848(8) 0.0215(12) Uiso 1.0
    O O12 0.6312(14) 0.3154(9) 0.7090(7) 0.0215(12) Uiso 1.0
    O O13 0.9018(14) 0.8943(10) 1.0079(7) 0.0215(12) Uiso 1.0
    O O14 1.0287(14) 0.9043(10) 0.7803(7) 0.0215(12) Uiso 1.0
    O O15 0.9008(15) 0.8051(10) 0.5379(7) 0.0215(12) Uiso 1.0
    O O16 0.5507(13) 0.9325(9) 0.6540(6) 0.0215(12) Uiso 1.0
    O O17 1.0087(13) 0.5402(9) 0.7419(7) 0.0215(12) Uiso 1.0
    H H18 1.10980 0.60623 0.68105 0.0279(16) Uiso 1.0
    Na Na19 0.2588(11) 0.8708(7) 0.5423(6) 0.051(3) Uiso 1.0
    K K20 0.1831(8) 0.1991(5) 0.7186(3) 0.0406(16) Uiso 1.0
    H H21 0.5 0.5 0.5 0.03 Uiso 1.0
    H H22 1.0 1.0 1.0 0.03 Uiso 1.0
_geom_special_details     ?
loop_
    _geom_bond_atom_site_label_1
    _geom_bond_atom_site_label_2
    _geom_bond_site_symmetry_1
    _geom_bond_site_symmetry_2
    _geom_bond_distance
    _geom_bond_publ_flag
    C1 C2 . 1_555 1.507(2)   n
    C1 O11 . 1_555 1.260(4) n
    C1 O12 . 1_555 1.268(4) n
    C2 C1 . 1_555 1.507(2)   n
    C2 C3 . 1_555 1.540(2)   n
    C3 C2 . 1_555 1.540(2)   n
    C3 C4 . 1_555 1.541(2)   n
    C3 C6 . 1_555 1.5460(19) n
    C3 O17 . 1_555 1.427(4) n
    C4 C3 . 1_555 1.541(2)   n
    C4 C5 . 1_555 1.511(2)   n
    C5 C4 . 1_555 1.511(2)   n
    C5 O13 . 1_555 1.286(4) n
    C5 O14 . 1_555 1.282(4) n
    C6 C3 . 1_555 1.5460(19) n
    C6 O15 . 1_555 1.281(4) n
    C6 O16 . 1_555 1.263(4) n
    O11 C1 . 1_555 1.260(4) n
    O11 Na19 . 1_555 2.390(10) n
    O11 K20 . -1_666 3.591(9) n
    O12 C1 . 1_555 1.268(4) n
    O12 Na19 . -1_666 3.138(10) n
    O12 K20 . 1_555 3.100(8) n
    O12 K20 . 1_655 3.159(9) n
    O13 C5 . 1_555 1.286(4) n
    O13 K20 . -1_667 2.646(8) n
    O14 C5 . 1_555 1.282(4) n
    O14 Na19 . 1_655 2.510(9) n
    O14 K20 . 1_665 2.737(8) n
    O15 C6 . 1_555 1.281(4) n
    O15 Na19 . 1_655 2.388(9) n
    O15 Na19 . -1_676 2.512(9) n
    O15 K20 . -1_666 2.777(8) n
    O16 C6 . 1_555 1.263(4) n
    O16 Na19 . 1_555 2.537(10) n
    O16 Na19 . -1_676 2.508(8) n
    O16 K20 . 1_565 2.660(7) n
    O17 C3 . 1_555 1.427(4) n
    O17 K20 . 1_655 2.717(8) n
    Na19 O11 . 1_555 2.390(10) n
    Na19 O12 . -1_666 3.138(10) n
    Na19 O14 . 1_455 2.510(9) n
    Na19 O15 . 1_455 2.388(9) n
    Na19 O15 . -1_676 2.512(9) n
    Na19 O16 . 1_555 2.537(10) n
    Na19 O16 . -1_676 2.508(8) n
    K20 O11 . -1_666 3.591(9) n
    K20 O12 . 1_455 3.159(9) n
    K20 O12 . 1_555 3.100(8) n
    K20 O13 . -1_667 2.646(8) n
    K20 O14 . 1_445 2.737(8) n
    K20 O15 . -1_666 2.777(8) n
    K20 O16 . 1_545 2.660(7) n
    K20 O17 . 1_455 2.717(8) n
loop_
    _geom_angle_atom_site_label_1
    _geom_angle_atom_site_label_2
    _geom_angle_atom_site_label_3
    _geom_angle_site_symmetry_1
    _geom_angle_site_symmetry_2
    _geom_angle_site_symmetry_3
    _geom_angle
    _geom_angle_publ_flag
    C2 C1 O11 1_555 . 1_555 115.5(7) n
    C2 C1 O12 1_555 . 1_555 119.5(6) n
    O11 C1 O12 1_555 . 1_555 119.9(5) n
    C1 C2 C3 1_555 . 1_555 111.3(4) n
    C2 C3 C4 1_555 . 1_555 106.1(4) n
    C2 C3 C6 1_555 . 1_555 109.6(4) n
    C2 C3 O17 1_555 . 1_555 110.5(4) n
    C4 C3 C6 1_555 . 1_555 109.8(4) n
    C4 C3 O17 1_555 . 1_555 112.8(4) n
    C6 C3 O17 1_555 . 1_555 108.0(4) n
    C3 C4 C5 1_555 . 1_555 115.8(5) n
    C4 C5 O13 1_555 . 1_555 116.5(4) n
    C4 C5 O14 1_555 . 1_555 122.2(6) n
    O13 C5 O14 1_555 . 1_555 121.2(6) n
    C3 C6 O15 1_555 . 1_555 118.8(4) n
    C3 C6 O16 1_555 . 1_555 118.9(4) n
    O15 C6 O16 1_555 . 1_555 121.9(5) n
    C1 O11 Na19 1_555 . 1_555 134.1(7) n
    C1 O12 K20 1_555 . 1_555 115.3(5) n
    C1 O12 K20 1_555 . 1_655 97.7(5) n
    K20 O12 K20 1_555 . 1_655 146.9(3)   n
    C5 O13 K20 1_555 . -1_667 142.9(5) n
    C5 O14 Na19 1_555 . 1_655 151.2(7) n
    C5 O14 K20 1_555 . 1_665 125.9(6) n
    Na19 O14 K20 1_655 . 1_665 82.7(2)   n
    C6 O15 Na19 1_555 . 1_655 115.3(8) n
    C6 O15 Na19 1_555 . -1_676 89.5(4) n
    C6 O15 K20 1_555 . -1_666 125.5(7) n
    Na19 O15 Na19 1_655 . -1_676 85.3(3)   n
    Na19 O15 K20 1_655 . -1_666 117.4(3)   n
    Na19 O15 K20 -1_676 . -1_666 81.9(3)   n
    C6 O16 Na19 1_555 . 1_555 110.5(7) n
    C6 O16 Na19 1_555 . -1_676 90.1(4) n
    C6 O16 K20 1_555 . 1_565 164.8(7) n
    Na19 O16 Na19 1_555 . -1_676 102.2(3)   n
    Na19 O16 K20 1_555 . 1_565 83.8(3)   n
    Na19 O16 K20 -1_676 . 1_565 92.0(3)   n
    C3 O17 H18 1_555 . 1_555 108.0(4) n
    C3 O17 K20 1_555 . 1_655 137.1(5) n
    O11 Na19 O14 1_555 . 1_455 101.9(3)   n
    O11 Na19 O15 1_555 . 1_455 97.2(3)   n
    O11 Na19 O15 1_555 . -1_676 165.6(4) n
    O11 Na19 O16 1_555 . 1_555 84.1(3)   n
    O11 Na19 O16 1_555 . -1_676 113.5(4) n
    O14 Na19 O15 1_455 . 1_455 78.7(3)   n
    O14 Na19 O15 1_455 . -1_676 88.4(3)   n
    O14 Na19 O16 1_455 . 1_555 77.0(3)   n
    O14 Na19 O16 1_455 . -1_676 133.6(3)   n
    O15 Na19 O15 1_455 . -1_676 94.7(3)   n
    O15 Na19 O16 1_455 . 1_555 155.4(4) n
    O15 Na19 O16 1_455 . -1_676 123.0(4) n
    O15 Na19 O16 -1_676 . 1_555 88.5(3)   n
    O15 Na19 O16 -1_676 . -1_676 52.60(18) n
    O16 Na19 O16 1_555 . -1_676 77.9(3)   n
    O12 K20 O12 1_455 . 1_555 146.9(3)   n
    O12 K20 O13 1_455 . -1_667 91.1(2)   n
    O12 K20 O14 1_455 . 1_445 71.8(2)   n
    O12 K20 O15 1_455 . -1_666 68.5(2)   n
    O12 K20 O16 1_455 . 1_545 135.5(3)   n
    O12 K20 O17 1_455 . 1_455 71.9(2)   n
    O12 K20 O13 1_555 . -1_667 94.6(2)   n
    O12 K20 O14 1_555 . 1_445 140.9(3)   n
    O12 K20 O15 1_555 . -1_666 115.0(3)   n
    O12 K20 O16 1_555 . 1_545 75.2(2)   n
    O12 K20 O17 1_555 . 1_455 75.6(2)   n
    O13 K20 O14 -1_667 . 1_445 73.0(2)   n
    O13 K20 O15 -1_667 . -1_666 149.4(2)   n
    O13 K20 O16 -1_667 . 1_545 100.9(3)   n
    O13 K20 O17 -1_667 . 1_455 89.3(2)   n
    O14 K20 O15 1_445 . -1_666 78.9(2)   n
    O14 K20 O16 1_445 . 1_545 71.2(3)   n
    O14 K20 O17 1_445 . 1_455 139.0(3)   n
    O15 K20 O16 -1_666 . 1_545 80.8(2)   n
    O15 K20 O17 -1_666 . 1_455 104.6(3)   n
    O16 K20 O17 1_545 . 1_455 149.7(3)   n
data_ramm093_DFT
_database_code_depnum_ccdc_archive 'CCDC 1445596'
_audit_creation_method     'Materials Studio'
_chemical_formula_sum     'C6 H6 K Na O7'
_chemical_formula_iupac     'Na K H C6 H5 O7'
_chemical_formula_weight     252.17
_symmetry_cell_setting     triclinic
_symmetry_space_group_name_H-M     'P -1'
_symmetry_space_group_name_Hall     '-P 1'
loop_
    _symmetry_equiv_pos_site_id
    _symmetry_equiv_pos_as_xyz
    1 x,y,z
    2 -x,-y,-z
_cell_length_a     5.9993
_cell_length_b     8.2277
_cell_length_c     10.1419
_cell_angle_alpha     74.8964
_cell_angle_beta     76.0187
_cell_angle_gamma     71.4496
_cell_volume     451.269
_cell_formula_units_Z     2
_diffrn_measurement_device_type     'density functional calculation'
loop_
    _atom_site_type_symbol
    _atom_site_label
    _atom_site_fract_x
    _atom_site_fract_y
    _atom_site_fract_z
    _atom_site_U_iso_or_equiv
    _atom_site_adp_type
    _atom_site_occupancy
    C C1 0.58473 0.47461 0.69008 0.02150 Uiso 1.00
    C C2 0.58840 0.56265 0.80315 0.00260 Uiso 1.00
    C C3 0.77491 0.66691 0.77024 0.00260 Uiso 1.00
    C C4 0.74288 0.74284 0.89935 0.00260 Uiso 1.00
    C C5 0.90458 0.85546 0.89044 0.02150 Uiso 1.00
    C C6 0.74020 0.81902 0.64154 0.02150 Uiso 1.00
    H H7 0.62719 0.46044 0.89439 0.00340 Uiso 1.00
    H H8 0.41202 0.65122 0.82730 0.00340 Uiso 1.00
    H H9 0.77282 0.63557 0.98912 0.00340 Uiso 1.00
    H H10 0.55890 0.82308 0.92211 0.00340 Uiso 1.00
    O O11 0.49077 0.58291 0.58433 0.02150 Uiso 1.00
    O O12 0.65591 0.31455 0.69939 0.02150 Uiso 1.00
    O O13 0.88392 0.90257 1.00623 0.02150 Uiso 1.00
    O O14 1.04072 0.89738 0.78176 0.02150 Uiso 1.00
    O O15 0.90892 0.81600 0.53821 0.02150 Uiso 1.00
    O O16 0.54704 0.93850 0.64884 0.02150 Uiso 1.00
    O O17 1.00409 0.54419 0.74830 0.02150 Uiso 1.00
    H H18 1.10980 0.60623 0.68105 0.02790 Uiso 1.00
    Na Na19 0.26024 0.87640 0.55043 0.05110 Uiso 1.00
    K K20 0.17511 0.20585 0.71480 0.04060 Uiso 1.00
    H H21 0.50000 0.50000 0.50000 0.03000 Uiso 1.00
    H H22 1.00000 1.00000 1.00000 0.03000 Uiso 1.00
loop_
    _geom_bond_atom_site_label_1
    _geom_bond_atom_site_label_2
    _geom_bond_site_symmetry_2
    _geom_bond_distance
    C1 C2 . 1.515
    C1 O11 . 1.318
    C1 O12 . 1.234
    C2 C3 . 1.543
    C2 H7 . 1.092
    C2 H8 . 1.090
    C3 C4 . 1.540
    C3 C6 . 1.558
    C3 O17 . 1.430
    C4 C5 . 1.515
    C4 H9 . 1.095
    C4 H10 . 1.095
    C5 O13 . 1.297
    C5 O14 . 1.244
    C6 O15 . 1.268
    C6 O16 . 1.259
    O11 H21 . 1.207
    O13 H22 . 1.200
    O17 H18 . 0.971
    H21 O11 2_666 1.207
    H22 O13 2_777 1.200
loop_
    _geom_hbond_atom_site_label_D
    _geom_hbond_atom_site_label_H
    _geom_hbond_atom_site_label_A
    _geom_hbond_distance_DH
    _geom_hbond_distance_HA
    _geom_hbond_distance_DA
    _geom_hbond_angle_DHA
    O13 H22 O13 1.200 1.200 2.400 180.0
    O11 H21 O11 1.207 1.207 2.414 180.0
    O17 H18 O15 0.971 2.179 2.676 110.3
    O17 H18 O11 0.971 2.227 3.060 143.1
