# Supplementary material for: Sodium potassium hydrogen citrate, NaKHC6H5O7
Source: Acta Crystallogr E Crystallogr Commun. 2016 Jan 13;72(Pt 2):170–3. doi: 10.1107/S2056989016000232 (PMC4770952; doi:10.1107/S2056989016000232)
Supplement: Supplementary file 2 [file e-72-00170-RAMM093_publsup2.hkl]

data_RAMM093_publ


loop_
      _refln_index_h
      _refln_index_k
      _refln_index_l
_pd_refln_wavelength_id
      _refln_observed_status
      _refln_F_squared_meas
      _refln_F_squared_calc
      _refln_phase_calc
      _refln_d_spacing
      _gsas_i100_meas
   0   1   0  1 o  119.279   117.989    0.00    7.64317   7.67 
   0   1   0  2 o  124.430   117.989    0.00    7.64317   3.97 
   0   1   1  1 o  242.428   263.262   180.00   6.67362   9.19 
   0   1   1  2 o  239.619   263.262   180.00   6.67362   4.52 
   1   0   0  1 o  292.451   293.950    0.00    5.60147   8.00 
   1   0   0  2 o  302.835   293.950    0.00    5.60147   4.11 
   0   1  -1  1 o  255.966   237.161    0.00    5.48078   6.52 
   0   1  -1  2 o  255.179   237.161    0.00    5.48078   3.23 
   1   1   1  1 o  140.789   125.357    0.00    5.33157   3.53 
   1   1   1  2 o  135.993   125.357    0.00    5.33157   1.70 
   1   0   1  1 o  226.664   224.443    0.00    5.25556   4.59 
   1   0   1  2 o  234.743   224.443    0.00    5.25556   2.36 
   1   1   0  1 o  144.416   143.814   180.00   5.25120   3.20 
   1   1   0  2 o  160.990   143.814   180.00   5.25120   1.76 
   0   0   2  1 o  1889.134  1877.080  180.00   4.82163  52.13 
   0   0   2  2 o  1966.418  1877.080  180.00   4.82163  26.96 
   1   0  -1  1 o  1918.302  1935.050   0.00    4.51548  33.56 
   1   0  -1  2 o  1940.026  1935.050   0.00    4.51548  16.89 
   0   1   2  1 o  428.648   427.061    0.00    4.50398   7.69 
   0   1   2  2 o  433.334   427.061    0.00    4.50398   3.87 
   1   1   2  1 o  240.825   230.325    0.00    4.24088   3.97 
   1   1   2  2 o  220.590   230.325    0.00    4.24088   1.82 
   1   1  -1  1 o  943.508   790.194   180.00   4.12194  12.43 
   1   1  -1  2 o  862.256   790.194   180.00   4.12194   5.67 
   1   0   2  1 o  172.848   176.641   180.00   4.01464   2.47 
   1   0   2  2 o  163.100   176.641   180.00   4.01464   1.16 
   1  -1   0  1 o  7313.681  7417.609   0.00    4.02541  100.00
   1  -1   0  2 o  7276.874  7417.609   0.00    4.02541  49.49 
   0   2   1  1 o   1.113     0.860     0.00    3.82391   0.05 
   1   2   1  1 o  135.385   126.853    0.00    3.82386   1.51 
   0   2   0  1 o  200.341   187.180   180.00   3.82158   3.08 
   0   2   1  2 o   1.055     0.860     0.00    3.82391   0.03 
   1   2   1  2 o  133.449   126.853    0.00    3.82386   0.74 
   0   2   0  2 o  199.102   187.180   180.00   3.82158   1.52 
   0   1  -2  1 o  1747.427  1779.769   0.00    3.75375  24.04 
   0   1  -2  2 o  1773.042  1779.769   0.00    3.75375  12.13 
   1  -1   1  1 o  2218.664  2189.035   0.00    3.74070  25.89 
   1  -1   1  2 o  2279.589  2189.035   0.00    3.74070  13.23 
   1  -1  -1  1 o  22.330    27.123    180.00   3.68934   0.23 
   1  -1  -1  2 o  24.529    27.123    180.00   3.68934   0.13 
   1   2   0  1 o  1728.473  1805.744  180.00   3.65406  16.26 
   1   2   0  2 o  1546.928  1805.744  180.00   3.65406   7.26 
   1   2   2  1 o  -9.983    19.471     0.00    3.46283   0.00 
   1   2   2  2 o  -9.983    19.471     0.00    3.46283   0.00 
   1   0  -2  1 o  444.075   148.525    0.00    3.37627   4.39 
   1   0  -2  2 o  216.484   148.525    0.00    3.37627   1.07 
   0   2   2  1 o  159.218   192.340    0.00    3.33681   1.60 
   0   2  -1  1 o   3.002     3.994     0.00    3.33218   0.03 
   0   2   2  2 o  124.659   192.340    0.00    3.33681   0.64 
   0   2  -1  2 o   1.959     3.994     0.00    3.33218   0.01 
   0   0   3  1 o  460.410   458.290    0.00    3.21442   5.43 
   0   0   3  2 o  459.373   458.290    0.00    3.21442   2.69 
   1   1   3  1 o  1252.614  1300.573  180.00   3.20206  12.66 
   0   1   3  1 o  1803.333  1918.736  180.00   3.20019  18.08 
   1   1   3  2 o  1127.116  1300.573  180.00   3.20206   5.69 
   0   1   3  2 o  1607.983  1918.736  180.00   3.20019   8.05 
   1  -1   2  1 o   3.251     3.239    180.00   3.12006   0.07 
   1   2  -1  1 o  325.811   325.825    0.00    3.11732   2.16 
   1   1  -2  1 o  1513.230  1519.967   0.00    3.11655  12.60 
   1  -1   2  2 o   2.956     3.239    180.00   3.12006   0.03 
   1   2  -1  2 o  308.490   325.825    0.00    3.11732   1.02 
   1   1  -2  2 o  1424.857  1519.967   0.00    3.11655   5.92 
   1  -1  -2  1 o  570.915   240.830   180.00   3.06094   3.90 
   1  -1  -2  2 o  658.365   240.830   180.00   3.06094   2.22 
   1   0   3  1 o  938.897   870.857   180.00   3.02347   8.23 
   1   0   3  2 o  895.458   870.857   180.00   3.02347   3.91 
   2   1   1  1 o  54.914    59.938     0.00    2.99278   0.38 
   2   1   1  2 o  108.281   59.938     0.00    2.99278   0.37 
   2   1   0  1 o  4468.731  4176.281  180.00   2.89699  30.37 
   2   1   0  2 o  4317.698  4176.281  180.00   2.89699  14.61 
   1   2   3  1 o  1202.692  1175.471  180.00   2.88789   8.70 
   1   2   3  2 o  1130.491  1175.471  180.00   2.88789   4.07 
   2   0   1  1 o  2620.685  2523.390   0.00    2.82394  14.46 
   2   1   2  1 o  37.487    36.396     0.00    2.82110   0.26 
   1  -2   0  1 o  18.448    18.295    180.00   2.81951   0.14 
   2   0   1  2 o  2470.641  2523.390   0.00    2.82394   6.79 
   2   1   2  2 o  33.787    36.396     0.00    2.82110   0.12 
   1  -2   0  2 o  16.752    18.295    180.00   2.81951   0.06 
   2   0   0  1 o  15.465    17.963     0.00    2.80074   0.08 
   2   0   0  2 o  16.280    17.963     0.00    2.80074   0.04 
   0   1  -3  1 o  2984.388  3114.263   0.00    2.77184  23.26 
   0   1  -3  2 o  2857.573  3114.263   0.00    2.77184  11.09 
   1  -2  -1  1 o  1229.746  1283.860   0.00    2.75107   8.45 
   0   2   3  1 o  705.016   703.684   180.00   2.74469   4.41 
   1  -2  -1  2 o  1285.946  1283.860   0.00    2.75107   4.38 
   0   2  -2  1 o  183.713   184.703   180.00   2.74039   1.09 
   0   2   3  2 o  692.608   703.684   180.00   2.74469   2.16 
   2   2   1  1 o  840.759   875.433   180.00   2.75101   4.84 
   0   2  -2  2 o  179.909   184.703   180.00   2.74039   0.53 
   2   2   1  2 o  882.605   875.433   180.00   2.75101   2.52 
   1   3   1  1 o  1795.358  1805.526  180.00   2.71325  10.63 
   1   3   1  2 o  1761.238  1805.526  180.00   2.71325   5.19 
   2   2   2  1 o  4288.137  3765.362  180.00   2.66578  22.87 
   1  -2   1  1 o  269.763   249.432    0.00    2.66348   1.78 
   2   2   2  2 o  3731.057  3765.362  180.00   2.66578   9.91 
   1  -2   1  2 o  240.826   249.432    0.00    2.66348   0.79 
   2   0   2  1 o  619.581   561.751   180.00   2.62778   2.61 
   2   2   0  1 o  1592.547  1491.898   0.00    2.62560   7.54 
   1   3   2  1 o  27.218    26.251    180.00   2.62231   0.14 
   2   0   2  2 o  582.536   561.751   180.00   2.62778   1.22 
   2   2   0  2 o  1528.999  1491.898   0.00    2.62560   3.60 
   1   3   2  2 o  27.141    26.251    180.00   2.62231   0.07 
   1   3   0  1 o  85.946    84.702    180.00   2.60149   0.40 
   1   0  -3  1 o   7.632     7.524     0.00    2.60013   0.07 
   2   1  -1  1 o  2560.703  2561.679   0.00    2.59792  13.59 
   1   3   0  2 o  84.018    84.702    180.00   2.60149   0.19 
   1   0  -3  2 o   7.363     7.524     0.00    2.60013   0.04 
   2   1  -1  2 o  2504.337  2561.679   0.00    2.59792   6.61 
   0   3   1  2 o  868.844   905.693   180.00   2.59447   2.76 
   0   3   1  1 o  895.564   905.693   180.00   2.59447   5.72 
   2   0  -1  1 o  1665.868  1569.993  180.00   2.57276   8.98 
   2   0  -1  2 o  1812.723  1569.993  180.00   2.57276   4.85 
   1   2  -2  1 o  175.690   146.538    0.00    2.56139   0.87 
   1   2  -2  2 o  166.224   146.538    0.00    2.56139   0.41 
   0   3   0  1 o  3052.580  2895.335  180.00   2.54772  18.46 
   0   3   0  2 o  2925.538  2895.335  180.00   2.54772   8.81 
   1  -1   3  1 o  24.227    24.869    180.00   2.53599   0.12 
   1  -1   3  2 o  25.752    24.869    180.00   2.53599   0.07 
   1  -2  -2  1 o  2300.783  2088.062  180.00   2.50021  10.71 
   1  -2  -2  2 o  2148.577  2088.062  180.00   2.50021   4.98 
   1   1   4  1 o  27.209    26.728     0.00    2.49248   0.16 
   2   1   3  1 o  156.645   156.898    0.00    2.49099   0.71 
   1  -1  -3  1 o  414.797   422.657    0.00    2.48836   1.92 
   1   1   4  2 o  25.902    26.728     0.00    2.49248   0.08 
   2   1   3  2 o  153.644   156.898    0.00    2.49099   0.35 
   1  -1  -3  2 o  440.786   422.657    0.00    2.48836   1.01 
   0   3   2  1 o  423.275   303.194    0.00    2.46508   2.31 
   0   3   2  2 o  372.487   303.194    0.00    2.46508   1.02 
   0   1   4  1 o  1975.394  2130.522   0.00    2.44338  11.62 
   0   1   4  2 o  2048.193  2130.522   0.00    2.44338   5.98 
   1   1  -3  1 o  249.205   255.296   180.00   2.43567   1.28 
   1   1  -3  2 o  239.547   255.296   180.00   2.43567   0.61 
   2  -1   0  1 o  665.350   739.901    0.00    2.42499   2.72 
   2   2   3  1 o  4200.093  4480.549   0.00    2.41961  19.09 
   2  -1   0  2 o  709.900   739.901    0.00    2.42499   1.44 
   2   2   3  2 o  4643.314  4480.549   0.00    2.41961  10.46 
   0   0   4  1 o  1767.765  1647.040   0.00    2.41081  10.99 
   0   0   4  2 o  1765.590  1647.040   0.00    2.41081   5.46 
   2  -1   1  1 o  812.875   774.859    0.00    2.40158   3.10 
   2  -1   1  2 o  763.464   774.859    0.00    2.40158   1.45 
   1   3   3  1 o  1674.677  1589.807   0.00    2.38017   7.69 
   1   3   3  2 o  1744.801  1589.807   0.00    2.38017   3.98 
   1  -2   2  1 o   3.482     3.190     0.00    2.37263   0.02 
   1   2   4  1 o  2327.124  2108.342   0.00    2.37074  11.17 
   1   0   4  1 o  1229.750  1107.838   0.00    2.36858   6.91 
   1  -2   2  2 o   3.486     3.190     0.00    2.37263   0.01 
   1   2   4  2 o  2311.277  2108.342   0.00    2.37074   5.52 
   1   0   4  2 o  1200.362  1107.838   0.00    2.36858   3.35 
   2   2  -1  1 o   0.450     0.292    180.00   2.36037   0.01 
   2   2  -1  2 o   0.175     0.292    180.00   2.36037   0.00 
   0   3  -1  1 o  4474.739  4523.053   0.00    2.35004  20.89 
   1   3  -1  1 o  197.739   198.411    0.00    2.34928   0.76 
   0   3  -1  2 o  4604.504  4523.053   0.00    2.35004  10.68 
   1   3  -1  2 o  202.721   198.411    0.00    2.34928   0.38 
   2   0   3  1 o  1231.082  1322.756  180.00   2.32028   4.37 
   2   0   3  2 o  1269.789  1322.756  180.00   2.32028   2.24 
   2   3   1  1 o  4571.542  4692.118  180.00   2.31337  16.67 
   2   3   1  2 o  4832.491  4692.118  180.00   2.31337   8.75 
   2  -1  -1  1 o  43.062    43.075     0.00    2.30494   0.15 
   2  -1  -1  2 o  40.018    43.075     0.00    2.30494   0.07 
   2   3   2  1 o  477.416   510.891   180.00   2.29402   1.89 
   2   3   2  2 o  484.805   510.891   180.00   2.29402   0.95 
   2   0  -2  1 o  102.020   113.453    0.00    2.25774   0.44 
   2   0  -2  2 o  105.859   113.453    0.00    2.25774   0.23 
   0   2   4  1 o  21.642    23.218    180.00   2.25199   0.09 
   0   2  -3  1 o  514.668   499.729    0.00    2.24867   2.19 
   0   2   4  2 o  25.532    23.218    180.00   2.25199   0.05 
   2  -1   2  1 o  277.035   246.923   180.00   2.24608   0.91 
   2   1  -2  1 o   0.689     0.418    180.00   2.24346   0.01 
   0   2  -3  2 o  598.759   499.729    0.00    2.24867   1.26 
   2  -1   2  2 o  301.937   246.923   180.00   2.24608   0.49 
   2   1  -2  2 o   0.612     0.418    180.00   2.24346   0.00 
   0   3   3  1 o  440.822   560.043    0.00    2.22454   1.70 
   0   3   3  2 o  399.577   560.043    0.00    2.22454   0.77 
   2   3   0  1 o  283.082   358.053    0.00    2.20756   0.93 
   2   3   0  2 o  249.947   358.053    0.00    2.20756   0.41 
   1  -2  -3  1 o  11.573    11.292    180.00   2.18570   0.04 
   1  -2  -3  2 o  11.143    11.292    180.00   2.18570   0.02 
   0   1  -4  1 o  1346.343  1293.579  180.00   2.17778   6.25 
   0   1  -4  2 o  1361.771  1293.579  180.00   2.17778   3.14 
   2   3   3  1 o  336.550   410.947    0.00    2.15819   1.22 
   2   3   3  2 o  353.261   410.947    0.00    2.15819   0.64 
   2   1   4  1 o  749.143   932.270   180.00   2.14090   2.77 
   2   1   4  2 o  830.029   932.270   180.00   2.14090   1.52 
   2   2   4  1 o  1627.963  1524.319  180.00   2.12044   5.78 
   1   2  -3  1 o  1218.024  1149.676  180.00   2.11549   4.21 
   2   2   4  2 o  1612.859  1524.319  180.00   2.12044   2.85 
   1  -3   0  1 o  2298.791  2208.313  180.00   2.11238   9.99 
   1   2  -3  2 o  1174.239  1149.676  180.00   2.11549   2.02 
   1  -3  -1  1 o  1115.385  1115.123   0.00    2.10807   4.59 
   1  -3   0  2 o  2191.673  2208.313  180.00   2.11238   4.74 
   2  -1  -2  1 o   9.221     9.914     0.00    2.09469   0.02 
   1  -3  -1  2 o  1062.542  1115.123   0.00    2.10807   2.18 
   2  -1  -2  2 o   9.316     9.914     0.00    2.09469   0.01 
   0   3  -2  1 o  454.756   476.675   180.00   2.08702   1.51 
   1  -1   4  1 o   2.583     2.752     0.00    2.08621   0.02 
   0   3  -2  2 o  475.341   476.675   180.00   2.08702   0.78 
   1  -1   4  2 o   2.769     2.752     0.00    2.08621   0.01 
   1   3   4  1 o  595.962   642.080   180.00   2.08917   2.06 
   1   0  -4  1 o  2039.348  2135.278   0.00    2.08692   7.61 
   1   3   4  2 o  629.737   642.080   180.00   2.08917   1.08 
   1   0  -4  2 o  2129.710  2135.278   0.00    2.08692   3.95 
   1  -2   3  1 o  3817.253  3839.244   0.00    2.05923  14.03 
   1   3  -2  1 o  268.857   273.040    0.00    2.05792   0.71 
   1  -2   3  2 o  3698.326  3839.244   0.00    2.05923   6.76 
   1   3  -2  2 o  262.020   273.040    0.00    2.05792   0.34 
   2   2  -2  1 o  836.157   828.858   180.00   2.06097   2.36 
   1  -1  -4  1 o  326.123   337.148    0.00    2.05076   1.07 
   2   2  -2  2 o  795.354   828.858   180.00   2.06097   1.12 
   1  -1  -4  2 o  334.811   337.148    0.00    2.05076   0.55 
   1   4   1  1 o  1256.989  1307.360  180.00   2.05187   3.97 
   1   4   1  2 o  1302.338  1307.360  180.00   2.05187   2.04 
   1   4   2  1 o  408.901   493.663   180.00   2.03410   1.36 
   2  -1   3  1 o  45.908    40.267    180.00   2.02209   0.13 
   1   4   2  2 o  470.629   493.663   180.00   2.03410   0.77 
   2  -1   3  2 o  40.955    40.267    180.00   2.02209   0.06 
   1  -3   1  1 o  10.551     9.322    180.00   2.02156   0.04 
   2   3  -1  1 o  12.701    11.725    180.00   2.02010   0.03 
   1   1   5  1 o  964.137   972.316    0.00    2.01656   3.85 
   1  -3   1  2 o   9.420     9.322    180.00   2.02156   0.02 
   2   0   4  1 o  588.477   602.574    0.00    2.00732   1.67 
   2   3  -1  2 o  11.507    11.725    180.00   2.02010   0.01 
   2  -2   0  1 o  3625.302  3625.435   0.00    2.01271  10.90 
   1   1   5  2 o  979.635   972.316    0.00    2.01656   1.94 
   2   0   4  2 o  544.666   602.574    0.00    2.00732   0.77 
   1  -3  -2  1 o  106.587   106.343   180.00   2.01028   0.33 
   2  -2   0  2 o  3555.519  3625.435   0.00    2.01271   5.31 
   1  -3  -2  2 o  101.491   106.343   180.00   2.01028   0.16 
   3   1   1  1 o   1.172     9.487    180.00   1.99261   0.02 
   3   1   1  2 o   2.567     9.487    180.00   1.99261   0.01 
   1   4   0  1 o  230.879   282.705    0.00    1.98083   0.67 
   2  -2   1  1 o  91.116    114.646    0.00    1.97795   0.25 
   1   1  -4  1 o  -0.326     0.154     0.00    1.97767   0.01 
   1   4   0  2 o  200.229   282.705    0.00    1.98083   0.29 
   2  -2   1  2 o  74.787    114.646    0.00    1.97795   0.10 
   1   1  -4  2 o  -0.704     0.154     0.00    1.97767   0.00 
   1   2   5  1 o  133.050   235.328    0.00    1.97086   0.46 
   1   2   5  2 o  187.640   235.328    0.00    1.97086   0.32 
   0   1   5  1 o  53.755    65.065    180.00   1.96546   0.19 
   3   1   2  1 o  187.155   206.928   180.00   1.96328   0.46 
   2  -2  -1  1 o  42.636    47.436    180.00   1.96263   0.11 
   3   2   1  1 o  424.097   460.927   180.00   1.96259   1.12 
   0   1   5  2 o  59.275    65.065    180.00   1.96546   0.10 
   2   0  -3  1 o  830.948   1016.510   0.00    1.95073   2.41 
   3   1   2  2 o  180.067   206.928   180.00   1.96328   0.22 
   2   3   4  1 o  24.184    28.084    180.00   1.95787   0.06 
   2  -2  -1  2 o  40.414    47.436    180.00   1.96263   0.05 
   3   2   1  2 o  390.878   460.927   180.00   1.96259   0.52 
   0   3   4  1 o   1.490     2.775    180.00   1.95703   0.02 
   3   2   2  1 o  1327.323  1705.703  180.00   1.95447   3.54 
   2   0  -3  2 o  815.866   1016.510   0.00    1.95073   1.18 
   2   3   4  2 o  22.532    28.084    180.00   1.95787   0.03 
   0   3   4  2 o   1.304     2.775    180.00   1.95703   0.01 
   0   4   1  1 o  22.346    28.127    180.00   1.95006   0.09 
   3   2   2  2 o  1423.461  1705.703  180.00   1.95447   1.88 
   0   4   1  2 o  21.207    28.127    180.00   1.95006   0.04 
   3   1   0  1 o  63.719    88.876    180.00   1.93971   0.18 
   3   1   0  2 o  75.773    88.876    180.00   1.93971   0.11 
   1   4   3  1 o   0.517     0.663    180.00   1.93397   0.00 
   1   0   5  1 o  362.835   383.674    0.00    1.92948   1.31 
   1   4   3  2 o   0.608     0.663    180.00   1.93397   0.00 
   0   0   5  1 o  245.666   258.333   180.00   1.92865   0.94 
   1   0   5  2 o  342.156   383.674    0.00    1.92948   0.62 
   0   0   5  2 o  225.146   258.333   180.00   1.92865   0.43 
   2   1  -3  1 o  385.106   454.807   180.00   1.92197   1.09 
   2   1  -3  2 o  381.181   454.807   180.00   1.92197   0.54 
   0   4   2  1 o  362.909   406.539   180.00   1.91196   1.11 
   2   4   2  1 o  73.186    81.186     0.00    1.91193   0.17 
   0   4   0  1 o  278.457   313.461   180.00   1.91079   0.85 
   0   4   2  2 o  320.581   406.539   180.00   1.91196   0.49 
   2   4   2  2 o  64.932    81.186     0.00    1.91193   0.08 
   0   4   0  2 o  233.423   313.461   180.00   1.91079   0.36 
   2   4   1  1 o  26.996    39.502    180.00   1.90410   0.06 
   2   4   1  2 o  32.208    39.502    180.00   1.90410   0.04 
   1  -2  -4  1 o  2182.402  2110.286   0.00    1.88921   5.09 
   3   0   1  1 o  49.744    50.509    180.00   1.89548   0.12 
   3   2   0  1 o  210.063   212.188   180.00   1.89333   0.49 
   1  -2  -4  2 o  2368.591  2110.286   0.00    1.88921   2.74 
   3   0   1  2 o  50.597    50.509    180.00   1.89548   0.06 
   3   2   0  2 o  222.423   212.188   180.00   1.89333   0.26 
   0   2   5  1 o  1619.669  1468.168   0.00    1.87936   4.59 
   0   2  -4  1 o  63.015    58.340    180.00   1.87687   0.22 
   0   2   5  2 o  1508.121  1468.168   0.00    1.87936   2.13 
   0   2  -4  2 o  57.892    58.340    180.00   1.87687   0.10 
   2  -2   2  1 o  34.588    35.296     0.00    1.87035   0.08 
   1  -3   2  1 o  727.438   762.370    0.00    1.86731   2.27 
   3   0   0  1 o  226.758   238.342   180.00   1.86716   0.58 
   2  -2   2  2 o  33.390    35.296     0.00    1.87035   0.04 
   3   2   3  1 o  36.879    37.547     0.00    1.87168   0.10 
   1  -3   2  2 o  730.221   762.370    0.00    1.86731   1.13 
   3   0   0  2 o  226.860   238.342   180.00   1.86716   0.29 
   3   1   3  1 o   1.958     2.121     0.00    1.86168   0.01 
   2  -1  -3  1 o  1185.160  1147.950   0.00    1.85985   2.79 
   3   2   3  2 o  35.705    37.547     0.00    1.87168   0.05 
   3   1   3  2 o   2.729     2.121     0.00    1.86168   0.01 
   2  -1  -3  2 o  1371.058  1147.950   0.00    1.85985   1.59 
   3   0   2  1 o  211.050   162.454    0.00    1.85270   0.44 
   1  -3  -3  1 o  94.230    74.250     0.00    1.85254   0.21 
   3   0   2  2 o  229.563   162.454    0.00    1.85270   0.24 
   1  -3  -3  2 o  101.379   74.250     0.00    1.85254   0.11 
   1   4  -1  1 o  417.306   283.690   180.00   1.84519   0.89 
   2  -2  -2  1 o  775.395   521.065   180.00   1.84467   1.71 
   2   4   3  1 o  251.302   181.004   180.00   1.84800   0.62 
   1   4  -1  2 o  394.713   283.690   180.00   1.84519   0.42 
   2  -2  -2  2 o  713.379   521.065   180.00   1.84467   0.79 
   2   4   3  2 o  277.239   181.004   180.00   1.84800   0.34 
   2   1   5  1 o  591.511   544.117    0.00    1.83587   1.60 
   2   2   5  1 o  77.632    57.551    180.00   1.83956   0.21 
   2   1   5  2 o  580.475   544.117    0.00    1.83587   0.78 
   2   2   5  2 o  59.953    57.551    180.00   1.83956   0.08 
   0   3  -3  1 o  431.685   410.549   180.00   1.82693   1.09 
   3   3   2  1 o  411.059   377.766   180.00   1.83074   0.95 
   0   3  -3  2 o  458.953   410.549   180.00   1.82693   0.57 
   2   4   0  1 o  168.549   163.008    0.00    1.82703   0.35 
   3   3   2  2 o  384.540   377.766   180.00   1.83074   0.44 
   2   4   0  2 o  184.228   163.008    0.00    1.82703   0.19 
   3   1  -1  1 o  239.428   210.422    0.00    1.82205   0.61 
   3   3   1  1 o  91.396    76.945     0.00    1.82083   0.20 
   3   1  -1  2 o  244.512   210.422    0.00    1.82205   0.31 
   3   3   1  2 o  89.109    76.945     0.00    1.82083   0.10 
   1   3   5  1 o  1970.762  1722.384  180.00   1.81602   5.00 
   0   4  -1  1 o  32.625    28.207     0.00    1.80682   0.10 
   1   3   5  2 o  1873.398  1722.384  180.00   1.81602   2.37 
   0   4  -1  2 o  35.316    28.207     0.00    1.80682   0.05 
   0   4   3  1 o  1207.852  1081.663   0.00    1.80879   3.07 
   2   3  -2  1 o  267.921   236.551   180.00   1.80656   0.53 
   0   4   3  2 o  1237.634  1081.663   0.00    1.80879   1.56 
   2   3  -2  2 o  288.362   236.551   180.00   1.80656   0.28 
   2  -1   4  1 o  585.841   505.719    0.00    1.78908   1.31 
   1   3  -3  1 o  2891.529  2496.845  180.00   1.78866   6.10 
   2  -1   4  2 o  571.432   505.719    0.00    1.78908   0.64 
   1   3  -3  2 o  2796.573  2496.845  180.00   1.78866   2.94 
   2   2  -3  1 o  371.725   318.788   180.00   1.78779   0.82 
   0   1  -5  1 o   2.128     1.777     0.00    1.78728   0.01 
   1  -2   4  1 o  604.112   541.951   180.00   1.78028   1.60 
   1   2  -4  1 o  92.132    82.902    180.00   1.77898   0.23 
   2   2  -3  2 o  357.555   318.788   180.00   1.78779   0.39 
   3   0  -1  1 o  557.712   510.488    0.00    1.77652   1.27 
   1   4   4  1 o  626.608   559.506    0.00    1.78304   1.48 
   0   1  -5  2 o   2.056     1.777     0.00    1.78728   0.00 
   1  -2   4  2 o  585.936   541.951   180.00   1.78028   0.77 
   1   2  -4  2 o  88.221    82.902    180.00   1.77898   0.11 
   3   0  -1  2 o  511.292   510.488    0.00    1.77652   0.58 
   1   4   4  2 o  621.747   559.506    0.00    1.78304   0.73 
   3   3   3  1 o  397.394   359.346    0.00    1.77719   0.82 
   3   3   3  2 o  363.424   359.346    0.00    1.77719   0.38 
   3   2  -1  1 o  1052.231  1109.431   0.00    1.76828   2.14 
   3   2  -1  2 o  1135.155  1109.431   0.00    1.76828   1.14 
   1  -1   5  1 o  597.371   649.778    0.00    1.75265   1.58 
   3   0   3  1 o  255.411   274.320   180.00   1.75185   0.43 
   1  -1   5  2 o  607.151   649.778    0.00    1.75265   0.80 
   3   0   3  2 o  251.680   274.320   180.00   1.75185   0.21 
   3   3   0  1 o  231.386   238.503   180.00   1.75040   0.41 
   3   3   0  2 o  214.313   238.503   180.00   1.75040   0.19 
   2   3   5  1 o  68.538    86.944    180.00   1.74459   0.18 
   2   0   5  1 o  373.622   531.289    0.00    1.73521   0.89 
   2   3   5  2 o  47.087    86.944    180.00   1.74459   0.06 
   1   0  -5  1 o  312.906   412.067   180.00   1.73341   0.83 
   3   2   4  1 o  41.429    71.934     0.00    1.73911   0.09 
   2   0   5  2 o  422.741   531.289    0.00    1.73521   0.50 
   1   0  -5  2 o  335.744   412.067   180.00   1.73341   0.44 
   3   2   4  2 o  51.850    71.934     0.00    1.73911   0.05 
   1  -1  -5  1 o  303.785   343.484   180.00   1.72629   0.70 
   2   4   4  1 o  128.979   164.125    0.00    1.73142   0.30 
   1  -1  -5  2 o  293.831   343.484   180.00   1.72629   0.34 
   2   4   4  2 o  140.365   164.125    0.00    1.73142   0.16 
   2  -2   3  1 o   0.828     1.347     0.00    1.72101   0.01 
   3  -1   1  1 o  -0.279     0.081    180.00   1.71741   0.00 
   3   1   4  1 o  158.695   211.624   180.00   1.71720   0.30 
   2  -2   3  2 o   0.664     1.347     0.00    1.72101   0.00 
   3  -1   1  2 o  -0.127     0.081    180.00   1.71741   0.00 
   3   1   4  2 o  182.049   211.624   180.00   1.71720   0.17 
   0   3   5  1 o   1.106     1.107     0.00    1.71090   0.00 
   3  -1   0  1 o  30.803    29.730    180.00   1.70964   0.06 
   0   3   5  2 o   1.174     1.107     0.00    1.71090   0.00 
   3  -1   0  2 o  31.569    29.730    180.00   1.70964   0.03 
   2   4  -1  1 o  2630.525  2369.202  180.00   1.70290   4.24 
   2   4  -1  2 o  2715.888  2369.202  180.00   1.70290   2.17 
   2  -2  -3  1 o  229.154   215.025    0.00    1.69116   0.40 
   1  -3   3  1 o  12.254    11.519    180.00   1.68936   0.03 
   2   0  -4  1 o  755.347   712.290   180.00   1.68813   1.60 
   2  -2  -3  2 o  228.443   215.025    0.00    1.69116   0.20 
   1  -3   3  2 o  12.326    11.519    180.00   1.68936   0.01 
   2   0  -4  2 o  766.062   712.290   180.00   1.68813   0.81 
   1   4  -2  1 o  372.338   363.757   180.00   1.68058   0.66 
   1  -4  -1  1 o  92.968    86.767    180.00   1.68512   0.24 
   1   1   6  1 o  12.138    11.410     0.00    1.68463   0.03 
   1   4  -2  2 o  329.448   363.757   180.00   1.68058   0.29 
   1  -4  -1  2 o  90.245    86.767    180.00   1.68512   0.11 
   1   1   6  2 o  11.654    11.410     0.00    1.68463   0.01 
   1  -3  -4  1 o  313.872   334.561   180.00   1.67407   0.56 
   3  -1   2  1 o  1831.492  1901.210   0.00    1.67258   2.75 
   2  -3   0  1 o  163.828   167.829   180.00   1.67157   0.35 
   3   1  -2  1 o  425.693   434.538   180.00   1.67095   0.84 
   1  -3  -4  2 o  328.001   334.561   180.00   1.67407   0.29 
   3   3   4  1 o   4.170     4.862     0.00    1.67512   0.01 
   1  -4   0  1 o  567.912   610.379   180.00   1.67446   1.43 
   3  -1   2  2 o  1857.835  1901.210   0.00    1.67258   1.39 
   0   4   4  1 o  763.661   784.519   180.00   1.66841   1.50 
   2  -3   0  2 o  164.104   167.829   180.00   1.67157   0.17 
   3   1  -2  2 o  425.315   434.538   180.00   1.67095   0.42 
   0   4  -2  1 o  134.384   136.119   180.00   1.66609   0.28 
   3   3   4  2 o   4.770     4.862     0.00    1.67512   0.01 
   1  -4   0  2 o  598.094   610.379   180.00   1.67446   0.75 
   1   2   6  1 o  197.894   200.770   180.00   1.67020   0.44 
   0   4   4  2 o  790.709   784.519   180.00   1.66841   0.77 
   0   4  -2  2 o  140.188   136.119   180.00   1.66609   0.15 
   1   2   6  2 o  196.569   200.770   180.00   1.67020   0.22 
   2   1  -4  1 o  431.952   432.761   180.00   1.65693   0.86 
   1   1  -5  1 o  138.670   139.147    0.00    1.65681   0.31 
   2  -3  -1  1 o  107.430   104.049   180.00   1.65469   0.20 
   2   1  -4  2 o  476.715   432.761   180.00   1.65693   0.47 
   1   1  -5  2 o  153.806   139.147    0.00    1.65681   0.17 
   3  -1  -1  1 o  362.958   308.730   180.00   1.65131   0.64 
   2  -3  -1  2 o  124.059   104.049   180.00   1.65469   0.12 
   3   0  -2  1 o  607.404   493.879   180.00   1.64761   1.12 
   3  -1  -1  2 o  381.789   308.730   180.00   1.65131   0.33 
   3   0  -2  2 o  524.359   493.879   180.00   1.64761   0.48 
   1  -4  -2  1 o  91.284    74.872     0.00    1.64585   0.21 
   3   4   2  1 o   0.306     0.239     0.00    1.64581   0.00 
   0   1   6  1 o   0.218     0.363     0.00    1.64015   0.00 
   2  -1  -4  1 o  27.420    29.332     0.00    1.64002   0.04 
   2  -3   1  1 o  57.754    62.620     0.00    1.63943   0.11 
   1  -2  -5  1 o  199.403   219.097   180.00   1.63836   0.34 
   1  -4  -2  2 o  72.303    74.872     0.00    1.64585   0.09 
   3   4   2  2 o   0.226     0.239     0.00    1.64581   0.00 
   0   1   6  2 o   0.263     0.363     0.00    1.64015   0.00 
   2  -1  -4  2 o  28.748    29.332     0.00    1.64002   0.02 
   2  -3   1  2 o  62.985    62.620     0.00    1.63943   0.06 
   1  -2  -5  2 o  235.790   219.097   180.00   1.63836   0.20 
   1   5   2  1 o  250.308   279.473   180.00   1.63915   0.51 
   3   3  -1  1 o  416.507   472.017   180.00   1.63813   0.65 
   1   5   1  1 o  194.958   209.365    0.00    1.63640   0.39 
   1   5   2  2 o  281.563   279.473   180.00   1.63915   0.28 
   3   3  -1  2 o  515.623   472.017   180.00   1.63813   0.40 
   1   5   1  2 o  261.361   209.365    0.00    1.63640   0.25 
   3   4   1  1 o  874.990   596.245    0.00    1.62682   1.36 
   1   0   6  1 o  844.110   733.457   180.00   1.62119   2.05 
   3   0   4  1 o  56.975    54.499     0.00    1.61827   0.08 
   3   2  -2  1 o  1719.578  1654.926  180.00   1.61759   2.86 
   3   4   1  2 o  751.071   596.245    0.00    1.62682   0.58 
   1   0   6  2 o  764.159   733.457   180.00   1.62119   0.93 
   1  -4   1  1 o  69.424    66.374     0.00    1.61656   0.17 
   1   4   5  1 o  1179.363  1129.335  180.00   1.61536   2.19 
   3   0   4  2 o  57.160    54.499     0.00    1.61827   0.04 
   3   2  -2  2 o  1743.928  1654.926  180.00   1.61759   1.44 
   3   4   3  1 o  1068.792  1031.737  180.00   1.61793   1.82 
   1  -4   1  2 o  72.449    66.374     0.00    1.61656   0.09 
   1   4   5  2 o  1259.583  1129.335  180.00   1.61536   1.16 
   3   4   3  2 o  1079.134  1031.737  180.00   1.61793   0.91 
   0   0   6  1 o  126.696   101.220   180.00   1.60721   0.30 
   0   0   6  2 o  109.910   101.220   180.00   1.60721   0.13 
   2   3  -3  1 o  66.350    63.995    180.00   1.60278   0.10 
   2   2   6  1 o  73.630    78.632    180.00   1.60103   0.14 
   0   2   6  1 o  363.458   384.199    0.00    1.60009   0.71 
   0   3  -4  1 o  525.505   538.159   180.00   1.59894   0.98 
   2   3  -3  2 o  62.393    63.995    180.00   1.60278   0.05 
   0   2  -5  1 o  368.489   372.615    0.00    1.59822   0.77 
   2   2   6  2 o  80.152    78.632    180.00   1.60103   0.08 
   0   2   6  2 o  396.585   384.199    0.00    1.60009   0.39 
   0   3  -4  2 o  569.059   538.159   180.00   1.59894   0.52 
   0   2  -5  2 o  400.583   372.615    0.00    1.59822   0.42 
   2   5   2  1 o  1675.294  1708.177   0.00    1.59854   2.78 
   2  -3  -2  1 o  411.280   377.632    0.00    1.59298   0.68 
   1   5   3  1 o  14.509    14.129     0.00    1.59629   0.02 
   2   5   2  2 o  1824.096  1708.177   0.00    1.59854   1.50 
   2  -3  -2  2 o  398.511   377.632    0.00    1.59298   0.33 
   1   5   0  1 o  10.859    10.314    180.00   1.58870   0.02 
   2   1   6  1 o  853.773   803.772    0.00    1.58764   1.72 
   1   5   3  2 o  15.517    14.129     0.00    1.59629   0.01 
   3   2   5  1 o   0.293     0.115    180.00   1.58647   0.00 
   3  -1   3  1 o  2798.817  2637.751  180.00   1.58633   3.67 
   1   5   0  2 o  10.797    10.314    180.00   1.58870   0.01 
   2   4   5  1 o  23.565    22.641     0.00    1.58941   0.04 
   2   1   6  2 o  826.709   803.772    0.00    1.58764   0.83 
   1   3   6  1 o  180.454   176.370    0.00    1.58345   0.36 
   2   5   1  1 o  445.301   437.907   180.00   1.58310   0.66 
   3   2   5  2 o   0.141     0.115    180.00   1.58647   0.00 
   3  -1   3  2 o  2690.116  2637.751  180.00   1.58633   1.76 
   2   4   5  2 o  24.123    22.641     0.00    1.58941   0.02 
   1   3   6  2 o  183.840   176.370    0.00    1.58345   0.18 
   2   5   1  2 o  462.750   437.907   180.00   1.58310   0.34 
   2  -1   5  1 o  132.277   118.603   180.00   1.57763   0.23 
   2  -1   5  2 o  129.937   118.603   180.00   1.57763   0.11 
   1  -4  -3  1 o  200.253   199.367    0.00    1.56618   0.35 
   2   5   3  1 o  582.992   573.429   180.00   1.57101   0.99 
   2  -3   2  1 o  538.123   537.867    0.00    1.56607   1.01 
   1  -4  -3  2 o  193.038   199.367    0.00    1.56618   0.17 
   2   5   3  2 o  573.229   573.429   180.00   1.57101   0.48 
   2  -3   2  2 o  520.005   537.867    0.00    1.56607   0.49 
   1   3  -4  1 o   2.008     2.266     0.00    1.56075   0.01 
   3   4   0  1 o  74.356    73.529     0.00    1.56549   0.09 
   2  -2   4  1 o  242.010   255.886    0.00    1.56003   0.42 
   3   1   5  1 o   0.984     1.142    180.00   1.55940   0.00 
   2   4  -2  1 o   1.521     1.636     0.00    1.55866   0.00 
   2   2  -4  1 o  421.726   448.191    0.00    1.55827   0.71 
   1   3  -4  2 o   2.129     2.266     0.00    1.56075   0.00 
   3   4   0  2 o  70.511    73.529     0.00    1.56549   0.04 
   3  -1  -2  1 o  928.089   959.719    0.00    1.55638   1.43 
   2  -2   4  2 o  247.281   255.886    0.00    1.56003   0.22 
   3   1   5  2 o   1.103     1.142    180.00   1.55940   0.00 
   2   4  -2  2 o   1.615     1.636     0.00    1.55866   0.00 
   2   2  -4  2 o  439.295   448.191    0.00    1.55827   0.36 
   0   5   1  1 o  493.265   522.420   180.00   1.55868   0.95 
   3  -1  -2  2 o  878.576   959.719    0.00    1.55638   0.67 
   0   5   1  2 o  509.904   522.420   180.00   1.55868   0.49 
   1  -2   5  1 o  29.974    33.041    180.00   1.54910   0.06 
   3   3   5  1 o   8.812     8.851    180.00   1.54738   0.01 
   2   3   6  1 o  384.835   379.939   180.00   1.54718   0.68 
   1  -2   5  2 o  37.866    33.041    180.00   1.54910   0.04 
   3   4   4  1 o  584.494   683.636    0.00    1.54977   0.91 
   0   5   2  1 o  -0.037     0.152     0.00    1.54898   0.00 
   3   3   5  2 o  10.858     8.851    180.00   1.54738   0.01 
   2   3   6  2 o  473.248   379.939   180.00   1.54718   0.41 
   3   4   4  2 o  749.737   683.636    0.00    1.54977   0.57 
   0   5   2  2 o   0.397     0.152     0.00    1.54898   0.00 
   2  -2  -4  1 o  264.276   168.209    0.00    1.53047   0.36 
   0   5   0  1 o   6.624     4.204    180.00   1.52863   0.01 
   2   5   0  1 o  74.199    49.803     0.00    1.52820   0.09 
   2  -2  -4  2 o  244.675   168.209    0.00    1.53047   0.17 
   1   2  -5  1 o  540.738   395.216    0.00    1.52495   0.96 
   0   5   0  2 o   5.908     4.204    180.00   1.52863   0.01 
   1  -4   2  1 o  346.039   252.709    0.00    1.52467   0.65 
   2   5   0  2 o  65.938    49.803     0.00    1.52820   0.04 
   3  -2   0  1 o  1696.767  1312.574   0.00    1.52206   2.34 
   1   2  -5  2 o  507.128   395.216    0.00    1.52495   0.45 
   1  -4   2  2 o  316.355   252.709    0.00    1.52467   0.29 
   3  -2   0  2 o  1475.069  1312.574   0.00    1.52206   1.02 
   3  -2   1  1 o  159.976   144.160    0.00    1.51796   0.22 
   1   5   4  1 o  345.722   317.802    0.00    1.51758   0.57 
   0   4   5  1 o  214.529   199.521   180.00   1.51732   0.33 
   1  -3   4  1 o  92.180    93.927    180.00   1.51532   0.18 
   0   4  -3  1 o  61.248    63.371    180.00   1.51499   0.10 
   1   4  -3  1 o  82.432    87.282     0.00    1.51458   0.12 
   3  -2   1  2 o  134.515   144.160    0.00    1.51796   0.09 
   1   5   4  2 o  289.785   317.802    0.00    1.51758   0.24 
   0   4   5  2 o  181.095   199.521   180.00   1.51732   0.14 
   3   1  -3  1 o  33.530    37.372    180.00   1.51341   0.06 
   0   1  -6  1 o  668.247   743.893    0.00    1.51314   1.35 
   2   0   6  1 o   0.489     0.687    180.00   1.51174   0.00 
   1  -3   4  2 o  79.412    93.927    180.00   1.51532   0.08 
   0   4  -3  2 o  53.411    63.371    180.00   1.51499   0.04 
   1   4  -3  2 o  72.455    87.282     0.00    1.51458   0.05 
   3   1  -3  2 o  29.873    37.372    180.00   1.51341   0.03 
   0   1  -6  2 o  603.950   743.893    0.00    1.51314   0.61 
   2   0   6  2 o   0.440     0.687    180.00   1.51174   0.00 
   3   3  -2  1 o   3.966     4.767    180.00   1.50682   0.01 
   1   5  -1  1 o  601.960   716.845   180.00   1.50676   0.85 
   3   0  -3  1 o   2.942     3.696    180.00   1.50516   0.01 
   3   3  -2  2 o   4.358     4.767    180.00   1.50682   0.00 
   1   5  -1  2 o  652.067   716.845   180.00   1.50676   0.46 
   1  -1   6  1 o  304.810   333.079   180.00   1.50273   0.59 
   2   5   4  1 o  32.537    38.730     0.00    1.50667   0.05 
   0   5   3  1 o  13.772    14.974     0.00    1.50167   0.03 
   3   0  -3  2 o   3.235     3.696    180.00   1.50516   0.00 
   0   3   6  1 o   5.010     5.674     0.00    1.50133   0.01 
   1  -3  -5  1 o  1244.761  1348.862   0.00    1.50114   1.69 
   2  -3  -3  1 o  22.283    24.638    180.00   1.50003   0.04 
   1  -1   6  2 o  303.198   333.079   180.00   1.50273   0.29 
   2   5   4  2 o  35.516    38.730     0.00    1.50667   0.03 
   0   5   3  2 o  13.344    14.974     0.00    1.50167   0.01 
   0   3   6  2 o   4.841     5.674     0.00    1.50133   0.01 
   1  -3  -5  2 o  1226.318  1348.862   0.00    1.50114   0.83 
   4   2   2  1 o  581.571   640.133   180.00   1.49639   0.82 
   2  -3  -3  2 o  22.101    24.638    180.00   1.50003   0.02 
   4   2   2  2 o  601.909   640.133   180.00   1.49639   0.42 
   3  -2  -1  1 o  177.548   168.082   180.00   1.48933   0.25 
   4   2   1  1 o  39.986    37.711     0.00    1.48931   0.06 
   3  -2  -1  2 o  174.781   168.082   180.00   1.48933   0.12 
   4   2   1  2 o  40.008    37.711     0.00    1.48931   0.03 
   1  -1  -6  1 o  46.764    54.782     0.00    1.48274   0.07 
   4   1   1  1 o  898.857   1145.360  180.00   1.48118   1.26 
   4   1   2  1 o  481.141   642.292   180.00   1.47930   0.64 
   1  -1  -6  2 o  41.657    54.782     0.00    1.48274   0.03 
   1   0  -6  1 o   7.974    11.783     0.00    1.47841   0.02 
   3  -2   2  1 o   5.314     7.813    180.00   1.47792   0.01 
   4   1   1  2 o  869.868   1145.360  180.00   1.48118   0.61 
   3  -1   4  1 o  31.807    40.075     0.00    1.47632   0.04 
   4   1   2  2 o  525.513   642.292   180.00   1.47930   0.34 
   3   0   5  1 o  22.664    27.093    180.00   1.47542   0.03 
   3   4  -1  1 o  117.334   138.578   180.00   1.47486   0.14 
   1   0  -6  2 o   9.593    11.783     0.00    1.47841   0.01 
   3  -2   2  2 o   6.371     7.813    180.00   1.47792   0.01 
   2   0  -5  1 o  399.198   452.389    0.00    1.47358   0.61 
   3  -1   4  2 o  35.178    40.075     0.00    1.47632   0.02 
   3   0   5  2 o  23.796    27.093    180.00   1.47542   0.01 
   3   4  -1  2 o  120.663   138.578   180.00   1.47486   0.07 
   2   0  -5  2 o  352.146   452.389    0.00    1.47358   0.27 
   4   2   3  1 o  14.512    21.983    180.00   1.46830   0.02 
   2  -3   3  1 o  447.057   663.727    0.00    1.46660   0.72 
   0   5  -1  1 o   6.658    10.026    180.00   1.46522   0.01 
   3   2  -3  1 o  15.361    21.960    180.00   1.46484   0.02 
   4   2   3  2 o  14.474    21.983    180.00   1.46830   0.01 
   2  -3   3  2 o  401.464   663.727    0.00    1.46660   0.33 
   1  -4  -4  1 o  31.989    62.585    180.00   1.46223   0.06 
   0   5  -1  2 o   5.713    10.026    180.00   1.46522   0.00 
   3   2  -3  2 o  12.441    21.960    180.00   1.46484   0.01 
   1  -4  -4  2 o  39.215    62.585    180.00   1.46223   0.03 
   3   4   5  1 o  205.313   165.831    0.00    1.45525   0.29 
   2  -1  -5  1 o  281.225   223.365   180.00   1.44943   0.38 
   4   3   2  1 o  115.289   154.130    0.00    1.45796   0.15 
   1   4   6  1 o  32.566    24.758    180.00   1.45336   0.05 
   3   4   5  2 o  212.478   165.831    0.00    1.45525   0.15 
   2  -1  -5  2 o  247.520   223.365   180.00   1.44943   0.17 
   4   3   2  2 o  201.645   154.130    0.00    1.45796   0.13 
   1   4   6  2 o  31.701    24.758    180.00   1.45336   0.02 
   4   1   0  1 o  298.903   235.972    0.00    1.44919   0.42 
   4   2   0  1 o  119.762   94.886     0.00    1.44850   0.17 
   3   5   2  2 o  301.973   237.126    0.00    1.45213   0.19 
   3   5   2  1 o  306.251   237.126    0.00    1.45213   0.39 
   3  -1  -3  1 o   0.489     0.449     0.00    1.44272   0.00 
   4   1   0  2 o  258.671   235.972    0.00    1.44919   0.18 
   2   5  -1  1 o  191.291   180.642    0.00    1.44507   0.20 
   4   2   0  2 o  101.435   94.886     0.00    1.44850   0.07 
   2   1  -5  1 o  587.402   553.748    0.00    1.44445   0.88 
   2   4   6  1 o  542.586   512.284   180.00   1.44395   0.79 
   4   1   3  1 o  189.972   179.315    0.00    1.44392   0.23 
   3  -1  -3  2 o   0.443     0.449     0.00    1.44272   0.00 
   1   1   7  1 o  246.535   234.012    0.00    1.44290   0.42 
   1   2   7  1 o  155.787   149.343   180.00   1.44184   0.27 
   2   5  -1  2 o  186.992   180.642    0.00    1.44507   0.10 
   2   1  -5  2 o  570.544   553.748    0.00    1.44445   0.42 
   2   4   6  2 o  525.366   512.284   180.00   1.44395   0.38 
   4   1   3  2 o  183.692   179.315    0.00    1.44392   0.11 
   4   3   3  1 o  394.300   385.769   180.00   1.43996   0.51 
   1   1   7  2 o  236.386   234.012    0.00    1.44290   0.20 
   4   3   1  1 o  72.507    67.978     0.00    1.44319   0.10 
   1  -2  -6  1 o  100.713   135.554   180.00   1.43382   0.15 
   1   2   7  2 o  146.632   149.343   180.00   1.44184   0.13 
   3   5   3  1 o  46.568    45.291     0.00    1.44091   0.06 
   4   3   3  2 o  345.142   385.769   180.00   1.43996   0.22 
   4   3   1  2 o  69.195    67.978     0.00    1.44319   0.05 
   3   2   6  1 o  342.148   413.460   180.00   1.43516   0.47 
   1  -2  -6  2 o  89.533    135.554   180.00   1.43382   0.07 
   3   5   3  2 o  42.871    45.291     0.00    1.44091   0.03 
   3   2   6  2 o  288.296   413.460   180.00   1.43516   0.20 
   3   5   1  1 o   7.960    11.193     0.00    1.43102   0.01 
   3   5   1  2 o  10.934    11.193     0.00    1.43102   0.01 
   3  -2  -2  2 o  62.940    44.638     0.00    1.42636   0.04 
   3  -2  -2  1 o  57.665    44.638     0.00    1.42636   0.07 
   0   5   4  1 o  146.329   102.198   180.00   1.42619   0.20 
   2   3  -4  1 o   8.518     4.595     0.00    1.42329   0.01 
   0   5   4  2 o  143.719   102.198   180.00   1.42619   0.10 
   1   1  -6  1 o  68.283    49.618     0.00    1.42216   0.12 
   4   0   1  1 o  98.098    78.416    180.00   1.42133   0.12 
   2   3  -4  2 o   4.700     4.595     0.00    1.42329   0.00 
   1  -4   3  1 o  761.478   819.415   180.00   1.41535   1.16 
   1   1  -6  2 o  46.012    49.618     0.00    1.42216   0.04 
   2   5   5  1 o  22.498    24.963    180.00   1.41795   0.03 
   4   0   1  2 o  71.246    78.416    180.00   1.42133   0.05 
   1   5   5  1 o  605.026   677.938   180.00   1.41780   0.80 
   1  -4   3  2 o  830.672   819.415   180.00   1.41535   0.63 
   2   5   5  2 o  23.841    24.963    180.00   1.41795   0.01 
   2   4  -3  1 o   5.718     6.102     0.00    1.41435   0.01 
   1   5   5  2 o  649.652   677.938   180.00   1.41780   0.43 
   3  -2   3  1 o  93.492    88.272    180.00   1.40975   0.11 
   3   3   6  1 o  673.853   688.669   180.00   1.41363   0.92 
   0   3  -5  1 o  526.081   482.002    0.00    1.40834   0.76 
   4   0   2  1 o   0.032     0.024     0.00    1.41197   0.00 
   2   4  -3  2 o   6.446     6.102     0.00    1.41435   0.00 
   4   2   4  1 o  569.977   545.230    0.00    1.41055   0.67 
   3  -2   3  2 o  102.685   88.272    180.00   1.40975   0.06 
   2  -2   5  1 o  107.049   91.144    180.00   1.40625   0.16 
   3   3   6  2 o  725.709   688.669   180.00   1.41363   0.49 
   2  -4   0  1 o  101.059   95.167    180.00   1.40976   0.17 
   1   5  -2  1 o  65.420    55.004    180.00   1.40547   0.07 
   0   3  -5  2 o  584.748   482.002    0.00    1.40834   0.42 
   4   0   2  2 o   0.073     0.024     0.00    1.41197   0.00 
   3   1   6  1 o  14.886    13.019     0.00    1.40742   0.02 
   2  -4  -1  1 o  31.738    27.957     0.00    1.40707   0.05 
   4   2   4  2 o  613.419   545.230    0.00    1.41055   0.36 
   2  -2   5  2 o  113.944   91.144    180.00   1.40625   0.08 
   2  -4   0  2 o  111.074   95.167    180.00   1.40976   0.09 
   1   5  -2  2 o  67.616    55.004    180.00   1.40547   0.04 
   0   1   7  1 o  52.580    44.355    180.00   1.40565   0.09 
   2   2   7  1 o  58.989    49.104     0.00    1.40547   0.09 
   3   1   6  2 o  17.000    13.019     0.00    1.40742   0.01 
   2  -4  -1  2 o  35.029    27.957     0.00    1.40707   0.03 
   0   1   7  2 o  54.874    44.355    180.00   1.40565   0.04 
   2   2   7  2 o  61.099    49.104     0.00    1.40547   0.05 
   2  -1   6  1 o  76.028    77.470     0.00    1.39666   0.10 
   4   0   0  1 o  151.415   127.717    0.00    1.40037   0.18 
   3   5   4  1 o  119.848   102.387   180.00   1.39950   0.15 
   4   3   0  1 o   6.697     6.179     0.00    1.39849   0.01 
   2  -1   6  2 o  71.743    77.470     0.00    1.39666   0.05 
   4   0   0  2 o  126.937   127.717    0.00    1.40037   0.08 
   3   5   4  2 o  94.872    102.387   180.00   1.39950   0.06 
   2  -3  -4  1 o   1.134     1.340     0.00    1.39173   0.00 
   1  -5  -1  1 o  587.456   635.333   180.00   1.39547   0.95 
   4   3   0  2 o   5.684     6.179     0.00    1.39849   0.00 
   1   0   7  1 o  54.402    59.491     0.00    1.39502   0.09 
   4   3   4  1 o  105.195   113.486    0.00    1.39263   0.12 
   2  -3  -4  2 o   1.090     1.340     0.00    1.39173   0.00 
   1   3   7  1 o  54.954    58.738     0.00    1.39217   0.08 
   1  -5  -1  2 o  592.855   635.333   180.00   1.39547   0.47 
   1   0   7  2 o  55.913    59.491     0.00    1.39502   0.05 
   4   1  -1  1 o  169.610   181.807    0.00    1.38941   0.21 
   4   3   4  2 o  105.728   113.486    0.00    1.39263   0.06 
   2   1   7  1 o  1139.579  1224.488  180.00   1.38907   1.74 
   1   3   7  2 o  54.428    58.738     0.00    1.39217   0.04 
   0   2   7  1 o  475.620   524.744   180.00   1.38737   0.72 
   4   1  -1  2 o  162.082   181.807    0.00    1.38941   0.10 
   0   2  -6  1 o   4.940     5.546    180.00   1.38592   0.01 
   2   1   7  2 o  1082.964  1224.488  180.00   1.38907   0.82 
   0   2   7  2 o  455.517   524.744   180.00   1.38737   0.34 
   0   5  -2  1 o  34.247    37.612    180.00   1.37993   0.05 
   2  -2  -5  1 o  15.145    15.895     0.00    1.37920   0.02 
   2  -4   1  1 o  48.194    55.582    180.00   1.38309   0.07 
   0   2  -6  2 o   4.823     5.546    180.00   1.38592   0.00 
   1  -5   0  1 o  11.278    13.232     0.00    1.38218   0.02 
   4   1   4  1 o   5.816     6.842     0.00    1.38169   0.01 
   4   2  -1  1 o  1450.203  1667.630  180.00   1.38160   1.72 
   3   5   0  1 o  440.848   511.302   180.00   1.38155   0.45 
   0   5  -2  2 o  40.418    37.612    180.00   1.37993   0.03 
   1  -5  -2  1 o   0.023     0.025     0.00    1.37998   0.00 
   2  -2  -5  2 o  17.096    15.895     0.00    1.37920   0.01 
   2  -4   1  2 o  51.492    55.582    180.00   1.38309   0.04 
   1  -5   0  2 o  12.779    13.232     0.00    1.38218   0.01 
   4   1   4  2 o   6.824     6.842     0.00    1.38169   0.00 
   4   2  -1  2 o  1673.297  1667.630  180.00   1.38160   0.98 
   3   5   0  2 o  515.125   511.302   180.00   1.38155   0.26 
   4   0   3  1 o  60.526    56.925    180.00   1.37403   0.05 
   0   0   7  1 o  103.911   99.312     0.00    1.37761   0.18 
   1  -5  -2  2 o   0.027     0.025     0.00    1.37998   0.00 
   2   3   7  1 o  331.557   296.815    0.00    1.37561   0.47 
   2  -4  -2  1 o  67.436    61.383     0.00    1.37553   0.09 
   4   0   3  2 o  60.821    56.925    180.00   1.37403   0.03 
   0   0   7  2 o  106.719   99.312     0.00    1.37761   0.09 
   0   4  -4  1 o  81.989    75.450     0.00    1.37020   0.11 
   3   3  -3  1 o  176.132   167.301   180.00   1.37398   0.18 
   1   3  -5  1 o  355.118   336.237    0.00    1.37364   0.45 
   0   4   6  1 o  33.084    31.612    180.00   1.37235   0.04 
   2   3   7  2 o  310.976   296.815    0.00    1.37561   0.22 
   2  -4  -2  2 o  65.025    61.383     0.00    1.37553   0.05 
   4   4   2  1 o   4.548     3.808     0.00    1.37550   0.01 
   0   4  -4  2 o  94.848    75.450     0.00    1.37020   0.06 
   2   2  -5  1 o  20.011    18.564    180.00   1.37066   0.02 
   3   3  -3  2 o  181.163   167.301   180.00   1.37398   0.09 
   1   3  -5  2 o  362.903   336.237    0.00    1.37364   0.23 
   3   0  -4  1 o   1.093     0.824     0.00    1.36597   0.00 
   3   4  -2  1 o  79.360    72.308     0.00    1.36984   0.08 
   0   4   6  2 o  34.197    31.612    180.00   1.37235   0.02 
   4   4   2  2 o   4.106     3.808     0.00    1.37550   0.00 
   2   2  -5  2 o  21.939    18.564    180.00   1.37066   0.01 
   4   4   3  1 o  184.384   156.308    0.00    1.36723   0.20 
   3   0  -4  2 o   1.033     0.824     0.00    1.36597   0.00 
   3   4  -2  2 o  96.930    72.308     0.00    1.36984   0.05 
   1   4  -4  1 o  44.179    38.461    180.00   1.36172   0.05 
   1  -2   6  1 o  130.133   112.747    0.00    1.36156   0.20 
   3   1  -4  1 o  15.695    11.751    180.00   1.36519   0.02 
   1   6   2  1 o  222.514   161.710    0.00    1.36472   0.28 
   4   4   3  2 o  210.306   156.308    0.00    1.36723   0.11 
   3  -1   5  1 o  480.137   477.299    0.00    1.35862   0.50 
   1   4  -4  2 o  38.241    38.461    180.00   1.36172   0.02 
   1  -2   6  2 o  113.811   112.747    0.00    1.36156   0.09 
   1  -3   5  1 o  188.169   184.627    0.00    1.35816   0.26 
   3   1  -4  2 o  13.631    11.751    180.00   1.36519   0.01 
   1   6   2  2 o  181.197   161.710    0.00    1.36472   0.11 
   2  -3   4  1 o  192.465   179.070   180.00   1.35630   0.25 
   3  -1   5  2 o  535.199   477.299    0.00    1.35862   0.27 
   1  -3   5  2 o  207.779   184.627    0.00    1.35816   0.14 
   2  -3   4  2 o  201.115   179.070   180.00   1.35630   0.13 
   4   0  -1  1 o  138.625   123.731   180.00   1.35287   0.15 
   2   6   2  1 o  268.933   254.914    0.00    1.35662   0.32 
   1   6   1  1 o  562.935   524.076    0.00    1.35632   0.70 
   4   4   1  1 o   4.913     4.565     0.00    1.35627   0.01 
   4   0  -1  2 o  129.368   123.731   180.00   1.35287   0.07 
   2   6   2  2 o  297.903   254.914    0.00    1.35662   0.17 
   1  -4  -5  1 o  67.850    64.856     0.00    1.34935   0.07 
   1   6   1  2 o  600.207   524.076    0.00    1.35632   0.37 
   4   4   1  2 o   5.339     4.565     0.00    1.35627   0.00 
   2   5  -2  1 o   0.304     0.216     0.00    1.34709   0.00 
   1  -4  -5  2 o  66.645    64.856     0.00    1.34935   0.04 
   1  -3  -6  1 o  37.416    36.768     0.00    1.34568   0.04 
   3   4   6  1 o  1411.071  1336.606  180.00   1.34894   1.66 
   3  -2  -3  1 o  127.219   131.294    0.00    1.34387   0.13 
   2   5  -2  2 o   0.135     0.216     0.00    1.34709   0.00 
   1   6   3  1 o  373.435   361.503   180.00   1.34624   0.47 
   2   6   3  1 o  107.099   103.711   180.00   1.34624   0.12 
   1  -3  -6  2 o  34.682    36.768     0.00    1.34568   0.02 
   3   4   6  2 o  1370.867  1336.606  180.00   1.34894   0.80 
   3  -2  -3  2 o  126.153   131.294    0.00    1.34387   0.07 
   1   6   3  2 o  337.065   361.503   180.00   1.34624   0.21 
   2   6   3  2 o  96.719    103.711   180.00   1.34624   0.06 
   1  -5   1  1 o  54.351    57.271    180.00   1.34247   0.07 
   3   0   6  1 o  598.305   590.503    0.00    1.33821   0.65 
   3  -3   0  1 o  530.153   562.131    0.00    1.34180   0.62 
   2   6   1  1 o  148.911   155.266    0.00    1.34057   0.15 
   1  -5   1  2 o  56.793    57.271    180.00   1.34247   0.04 
   3   0   6  2 o  657.039   590.503    0.00    1.33821   0.35 
   3  -3   0  2 o  565.880   562.131    0.00    1.34180   0.33 
   1  -5  -3  1 o  762.532   756.791    0.00    1.33845   0.98 
   2   6   1  2 o  160.298   155.266    0.00    1.34057   0.08 
   2  -4   2  1 o   1.556     1.271    180.00   1.33174   0.00 
   1  -5  -3  2 o  842.047   756.791    0.00    1.33845   0.54 
   3   5   5  1 o  628.066   564.580   180.00   1.33512   0.68 
   0   5   5  1 o  10.961     9.425    180.00   1.33472   0.02 
   4   2   5  1 o   6.558     5.794    180.00   1.33290   0.01 
   4   4   4  1 o  108.524   96.381    180.00   1.33289   0.12 
   3  -3   1  1 o  24.753    22.295     0.00    1.33254   0.03 
   2  -4   2  2 o   1.814     1.271    180.00   1.33174   0.00 
   3   5   5  2 o  619.869   564.580   180.00   1.33512   0.33 
   4   3  -1  1 o   0.138     0.059     0.00    1.33157   0.00 
   0   3   7  1 o  99.574    77.239    180.00   1.32780   0.12 
   0   5   5  2 o  10.729     9.425    180.00   1.33472   0.01 
   2   0   7  2 o   0.914     0.552     0.00    1.33094   0.00 
   2   0   7  1 o   0.716     0.552     0.00    1.33094   0.00 
   4  -1   1  1 o  124.669   92.530     0.00    1.32635   0.11 
   1   2  -6  1 o  102.365   87.400    180.00   1.32971   0.13 
   4   2   5  2 o   6.931     5.794    180.00   1.33290   0.00 
   4   4   4  2 o  114.625   96.381    180.00   1.33289   0.06 
   3  -3   1  2 o  26.407    22.295     0.00    1.33254   0.01 
   3  -3  -1  1 o  18.922    13.655    180.00   1.32549   0.02 
   3  -1  -4  1 o  152.474   106.023   180.00   1.32505   0.17 
   4   3  -1  2 o   0.250     0.059     0.00    1.33157   0.00 
   0   3   7  2 o  112.998   77.239    180.00   1.32780   0.07 
   3  -2   4  1 o  261.869   179.937    0.00    1.32451   0.27 
   4  -1   1  2 o  136.202   92.530     0.00    1.32635   0.06 
   1   2  -6  2 o  117.321   87.400    180.00   1.32971   0.08 
   3  -3  -1  2 o  19.938    13.655    180.00   1.32549   0.01 
   3  -1  -4  2 o  156.023   106.023   180.00   1.32505   0.08 
   3  -2   4  2 o  258.971   179.937    0.00    1.32451   0.13 
   2  -4  -3  1 o  107.352   76.271    180.00   1.32054   0.12 
   4   3   5  1 o  23.193    14.974     0.00    1.32399   0.03 
   3   2  -4  1 o  156.643   102.541    0.00    1.32290   0.17 
   1   6   0  1 o  317.473   211.443   180.00   1.32248   0.35 
   2  -4  -3  2 o  89.139    76.271    180.00   1.32054   0.05 
   4   3   5  2 o  21.976    14.974     0.00    1.32399   0.01 
   3   2  -4  2 o  134.678   102.541    0.00    1.32290   0.07 
   1   6   0  2 o  272.357   211.443   180.00   1.32248   0.15 
   4  -1   0  1 o  229.799   235.048   180.00   1.31539   0.23 
   2   5   6  1 o  113.916   94.169    180.00   1.31793   0.13 
   4   0   4  1 o  150.105   178.245   180.00   1.31389   0.13 
   4  -1   2  1 o  23.910    30.958     0.00    1.31256   0.02 
   4  -1   0  2 o  187.095   235.048   180.00   1.31539   0.09 
   2   5   6  2 o  83.727    94.169    180.00   1.31793   0.05 
   4   0   4  2 o  143.474   178.245   180.00   1.31389   0.06 
   4  -1   2  2 o  23.723    30.958     0.00    1.31256   0.01 
   4   4   0  1 o  32.046    43.751    180.00   1.31280   0.04 
   3   5  -1  1 o  178.536   228.446    0.00    1.31190   0.15 
   4   1  -2  2 o  600.270   790.356   180.00   1.31152   0.34 
   4   1  -2  1 o  631.260   790.356   180.00   1.31152   0.71 
   1  -1   7  1 o  79.703    101.297    0.00    1.31123   0.13 
   2   6   4  1 o  32.121    40.682    180.00   1.31115   0.04 
   0   1  -7  1 o   5.395     6.495    180.00   1.31084   0.01 
   1   5   6  1 o   5.329     7.131    180.00   1.31052   0.01 
   4   4   0  2 o  35.359    43.751    180.00   1.31280   0.02 
   3   5  -1  2 o  185.505   228.446    0.00    1.31190   0.08 
   1  -1   7  2 o  73.685    101.297    0.00    1.31123   0.06 
   2   6   4  2 o  29.742    40.682    180.00   1.31115   0.02 
   0   1  -7  2 o   4.898     6.495    180.00   1.31084   0.00 
   2   4   7  1 o  76.825    104.780   180.00   1.30755   0.09 
   1   4   7  1 o  77.419    112.823    0.00    1.30730   0.10 
   1   5   6  2 o   4.141     7.131    180.00   1.31052   0.00 
   4   1   5  1 o  314.098   445.122   180.00   1.30244   0.30 
   1  -4   4  1 o  93.229    125.159   180.00   1.30219   0.11 
   2   4   7  2 o  68.206    104.780   180.00   1.30755   0.04 
   1   4   7  2 o  71.153    112.823    0.00    1.30730   0.05 
   1   6   4  1 o  35.548    54.633    180.00   1.30398   0.04 
   2   0  -6  1 o   4.795     5.757     0.00    1.30007   0.01 
   3  -3   2  1 o  197.356   201.902    0.00    1.29922   0.20 
   4   1   5  2 o  432.842   445.122   180.00   1.30244   0.20 
   1  -4   4  2 o  125.346   125.159   180.00   1.30219   0.07 
   1   5  -3  1 o  257.811   232.804    0.00    1.29802   0.25 
   1   6   4  2 o  43.930    54.633    180.00   1.30398   0.03 
   2   6   0  1 o  374.747   463.284   180.00   1.30074   0.36 
   2   0  -6  2 o   7.380     5.757     0.00    1.30007   0.01 
   3  -3   2  2 o  242.665   201.902    0.00    1.29922   0.12 
   1  -1  -7  1 o   1.460     0.842     0.00    1.29570   0.00 
   4   2  -2  1 o  38.377    38.227    180.00   1.29896   0.04 
   1   5  -3  2 o  284.465   232.804    0.00    1.29802   0.14 
   2   6   0  2 o  541.429   463.284   180.00   1.30074   0.26 
   0   6   2  1 o   4.246     3.302    180.00   1.29724   0.01 
   0   6   1  1 o  58.997    48.427     0.00    1.29696   0.08 
   3   2   7  1 o   0.337     0.001    180.00   1.29618   0.00 
   1  -1  -7  2 o   0.906     0.842     0.00    1.29570   0.00 
   4   2  -2  2 o  47.536    38.227    180.00   1.29896   0.02 
   0   6   2  2 o   4.304     3.302    180.00   1.29724   0.00 
   0   6   1  2 o  57.767    48.427     0.00    1.29696   0.04 
   3   2   7  2 o   0.184     0.001    180.00   1.29618   0.00 
   2  -1  -6  1 o   5.306    10.654     0.00    1.28916   0.01 
   4   0  -2  1 o  16.008    17.164    180.00   1.28638   0.02 
   3  -3  -2  1 o  123.991   129.563   180.00   1.28624   0.13 
   2  -1  -6  2 o  10.546    10.654     0.00    1.28916   0.01 
   0   5  -3  1 o  64.019    61.422    180.00   1.28458   0.07 
   1   0  -7  1 o   0.057     0.123     0.00    1.28699   0.00 
   4   0  -2  2 o  17.849    17.164    180.00   1.28638   0.01 
   3  -3  -2  2 o  134.719   129.563   180.00   1.28624   0.07 
   1  -5   2  1 o  16.651    16.320     0.00    1.28268   0.02 
   3   3   7  1 o  323.982   304.172    0.00    1.28597   0.36 
   4  -1  -1  1 o  164.598   169.423   180.00   1.28145   0.15 
   0   5  -3  2 o  59.575    61.422    180.00   1.28458   0.03 
   2  -3  -5  1 o   6.446     6.960     0.00    1.28073   0.01 
   2   4  -4  1 o  12.413    13.455     0.00    1.28069   0.01 
   1   0  -7  2 o   0.162     0.123     0.00    1.28699   0.00 
   1  -5   2  2 o  15.077    16.320     0.00    1.28268   0.01 
   3   3   7  2 o  318.377   304.172    0.00    1.28597   0.18 
   4  -1  -1  2 o  161.034   169.423   180.00   1.28145   0.07 
   2  -3  -5  2 o   6.875     6.960     0.00    1.28073   0.00 
   2   4  -4  2 o  13.420    13.455     0.00    1.28069   0.01 
   4  -1   3  1 o  16.510    15.228    180.00   1.27625   0.01 
   4   4   5  1 o  102.540   107.224   180.00   1.27796   0.09 
   2   1  -6  1 o   0.009     0.005     0.00    1.27429   0.00 
   1  -5  -4  2 o  654.180   543.127   180.00   1.27743   0.34 
   1  -5  -4  1 o  543.611   543.127   180.00   1.27743   0.58 
   3   6   2  1 o  111.878   105.334    0.00    1.27669   0.11 
   4  -1   3  2 o  18.593    15.228    180.00   1.27625   0.01 
   4   4   5  2 o  123.948   107.224   180.00   1.27796   0.06 
   0   6   3  1 o  34.443    28.752    180.00   1.27464   0.04 
   3   6   3  1 o  23.977    19.755     0.00    1.27462   0.03 
   2   1  -6  2 o   0.006     0.005     0.00    1.27429   0.00 
   0   6   0  1 o   0.070     0.028     0.00    1.27386   0.00 
   2   3  -5  1 o  206.452   203.961   180.00   1.27050   0.22 
   3   6   2  2 o  133.570   105.334    0.00    1.27669   0.06 
   3   1   7  1 o  16.845    16.812    180.00   1.27005   0.02 
   1   6  -1  1 o   0.098     0.118    180.00   1.26851   0.00 
   1  -2  -7  1 o  271.902   280.791    0.00    1.26816   0.28 
   0   6   3  2 o  32.172    28.752    180.00   1.27464   0.02 
   3   6   3  2 o  22.178    19.755     0.00    1.27462   0.01 
   2  -2   6  1 o  23.007    23.431     0.00    1.26800   0.03 
   0   6   0  2 o   0.039     0.028     0.00    1.27386   0.00 
   2   3  -5  2 o  195.620   203.961   180.00   1.27050   0.10 
   3   1   7  2 o  16.498    16.812    180.00   1.27005   0.01 
   4   5   2  1 o  20.138    20.873     0.00    1.26911   0.02 
   1   6  -1  2 o   0.202     0.118    180.00   1.26851   0.00 
   1  -2  -7  2 o  326.723   280.791    0.00    1.26816   0.17 
   2  -2   6  2 o  28.165    23.431     0.00    1.26800   0.02 
   4   5   3  1 o  497.429   520.302    0.00    1.26810   0.47 
   2  -4   3  1 o   4.294     2.969    180.00   1.26345   0.01 
   4   5   2  2 o  21.045    20.873     0.00    1.26911   0.01 
   4   5   3  2 o  603.554   520.302    0.00    1.26810   0.28 
   1   2   8  1 o   1.163     0.889    180.00   1.26484   0.00 
   2  -4   3  2 o   5.067     2.969    180.00   1.26345   0.00 
   3   4  -3  1 o  184.310   117.161   180.00   1.26227   0.15 
   1   2   8  2 o   1.913     0.889    180.00   1.26484   0.00 
   1   1   8  1 o  20.503    11.939    180.00   1.26010   0.03 
   3   4  -3  2 o  193.775   117.161   180.00   1.26227   0.08 
   1   1   8  2 o  12.445    11.939    180.00   1.26010   0.01 
   3   5   6  1 o  14.695    14.297     0.00    1.25696   0.02 
   3   6   1  1 o  83.486    82.180    180.00   1.25686   0.08 
   2   6   5  1 o  284.112   280.457   180.00   1.25677   0.28 
   3  -2  -4  1 o  541.583   564.179    0.00    1.25254   0.46 
   0   3  -6  1 o   1.802     1.875     0.00    1.25125   0.00 
   3   5   6  2 o  13.652    14.297     0.00    1.25696   0.01 
   3   6   1  2 o  78.623    82.180    180.00   1.25686   0.04 
   2   6   5  2 o  269.846   280.457   180.00   1.25677   0.13 
   2  -4  -4  1 o   0.313     0.333     0.00    1.25011   0.00 
   3  -2  -4  2 o  532.466   564.179    0.00    1.25254   0.23 
   4   3  -2  1 o  19.608    20.258    180.00   1.25177   0.02 
   4   4  -1  1 o  332.971   344.819    0.00    1.25162   0.27 
   0   3  -6  2 o   1.786     1.875     0.00    1.25125   0.00 
   3   6   4  1 o  336.220   350.834   180.00   1.25096   0.32 
   2  -4  -4  2 o   0.329     0.333     0.00    1.25011   0.00 
   3  -3   3  1 o  119.895   119.986    0.00    1.24690   0.12 
   3   3  -4  1 o  74.433    79.724     0.00    1.24951   0.07 
   2  -3   5  1 o  43.359    42.248    180.00   1.24630   0.05 
   4   3  -2  2 o  18.708    20.258    180.00   1.25177   0.01 
   4   5   1  1 o  266.842   294.565   180.00   1.24866   0.23 
   4   2   6  1 o  593.487   547.371   180.00   1.24550   0.54 
   4   4  -1  2 o  312.301   344.819    0.00    1.25162   0.13 
   2   5  -3  1 o  204.024   188.116   180.00   1.24537   0.16 
   2  -1   7  1 o   5.890     5.491    180.00   1.24512   0.01 
   3   6   4  2 o  325.910   350.834   180.00   1.25096   0.16 
   2  -2  -6  1 o  388.754   360.436   180.00   1.24418   0.35 
   3  -1   6  1 o  59.758    55.662     0.00    1.24398   0.05 
   3  -3   3  2 o  128.974   119.986    0.00    1.24690   0.07 
   3   3  -4  2 o  81.853    79.724     0.00    1.24951   0.04 
   2  -3   5  2 o  44.981    42.248    180.00   1.24630   0.03 
   2   2   8  1 o  142.480   136.847   180.00   1.24624   0.18 
   2   6  -1  1 o  257.940   242.378    0.00    1.24308   0.21 
   4   5   4  1 o  674.218   625.924   180.00   1.24576   0.62 
   4   5   1  2 o  323.900   294.565   180.00   1.24866   0.13 
   4   2   6  2 o  571.285   547.371   180.00   1.24550   0.26 
   2   5  -3  2 o  195.305   188.116   180.00   1.24537   0.08 
   2  -1   7  2 o   5.707     5.491    180.00   1.24512   0.00 
   0   4   7  1 o  46.996    45.955     0.00    1.24121   0.05 
   2  -2  -6  2 o  372.799   360.436   180.00   1.24418   0.17 
   1   6   5  1 o  166.782   151.346    0.00    1.24422   0.18 
   1   1  -7  1 o   6.208     5.730     0.00    1.24412   0.01 
   3  -1   6  2 o  57.443    55.662     0.00    1.24398   0.03 
   4   3   6  1 o  13.331    12.321    180.00   1.24339   0.01 
   2   2   8  2 o  146.471   136.847   180.00   1.24624   0.09 
   4   0   5  1 o   7.316     7.055     0.00    1.23999   0.01 
   2   6  -1  2 o  250.886   242.378    0.00    1.24308   0.10 
   4   5   4  2 o  657.824   625.924   180.00   1.24576   0.30 
   0   4  -5  1 o  427.627   399.990   180.00   1.23930   0.43 
   3   4   7  1 o  53.418    52.076    180.00   1.24186   0.06 
   3   0  -5  1 o  16.923    14.865     0.00    1.23846   0.02 
   1  -4  -6  1 o  202.337   181.593   180.00   1.23819   0.17 
   0   4   7  2 o  51.519    45.955     0.00    1.24121   0.03 
   1   6   5  2 o  153.918   151.346    0.00    1.24422   0.08 
   1   1  -7  2 o   5.832     5.730     0.00    1.24412   0.00 
   0   5   6  1 o  156.487   138.041   180.00   1.23795   0.15 
   4   3   6  2 o  12.638    12.321    180.00   1.24339   0.01 
   4   0   5  2 o   8.407     7.055     0.00    1.23999   0.00 
   0   4  -5  2 o  486.576   399.990   180.00   1.23930   0.24 
   1   3   8  1 o  412.307   319.745   180.00   1.23600   0.47 
   3   4   7  2 o  55.649    52.076    180.00   1.24186   0.03 
   3   0  -5  2 o  19.007    14.865     0.00    1.23846   0.01 
   1  -4  -6  2 o  220.428   181.593   180.00   1.23819   0.09 
   0   5   6  2 o  169.416   138.041   180.00   1.23795   0.08 
   1   3   8  2 o  327.299   319.745   180.00   1.23600   0.19 
   3   1  -5  1 o  331.740   323.407    0.00    1.23277   0.33 
   3  -2   5  1 o  38.467    37.823     0.00    1.23243   0.03 
   0   6  -1  1 o  261.269   271.616   180.00   1.23137   0.29 
   3   5  -2  1 o  1775.883  1883.826   0.00    1.23125   1.33 
   3  -3  -3  1 o  148.382   160.657    0.00    1.22978   0.13 
   3   1  -5  2 o  298.182   323.407    0.00    1.23277   0.15 
   2   1   8  1 o  76.837    83.253    180.00   1.22969   0.09 
   4  -1  -2  1 o  395.600   431.327    0.00    1.22953   0.36 
   0   6   4  1 o   8.540     8.583     0.00    1.23254   0.01 
   3  -2   5  2 o  34.661    37.823     0.00    1.23243   0.02 
   0   6  -1  2 o  242.030   271.616   180.00   1.23137   0.13 
   3   5  -2  2 o  1679.951  1883.826   0.00    1.23125   0.63 
   2   3   8  1 o  101.442   108.866   180.00   1.23030   0.12 
   1   4  -5  1 o  24.526    28.596    180.00   1.22704   0.03 
   3  -3  -3  2 o  139.068   160.657    0.00    1.22978   0.06 
   2   1   8  2 o  71.644    83.253    180.00   1.22969   0.04 
   4  -1  -2  2 o  370.909   431.327    0.00    1.22953   0.17 
   0   6   4  2 o   7.715     8.583     0.00    1.23254   0.01 
   0   1   8  1 o  1596.153  1751.351   0.00    1.22905   1.97 
   0   1   8  2 o  1495.691  1751.351   0.00    1.22905   0.92 
   4   1  -3  1 o   9.820    11.548    180.00   1.22514   0.01 
   2   3   8  2 o  94.543    108.866   180.00   1.23030   0.05 
   1   4  -5  2 o  23.673    28.596    180.00   1.22704   0.01 
   4  -1   4  1 o  29.696    34.790    180.00   1.22264   0.02 
   4   1  -3  2 o  10.191    11.548    180.00   1.22514   0.00 
   0   2   8  1 o  498.021   558.946    0.00    1.22169   0.58 
   1  -3   6  1 o  300.168   338.077    0.00    1.22147   0.34 
   1   3  -6  1 o  220.167   244.205   180.00   1.22084   0.24 
   0   2  -7  1 o  21.138    23.180     0.00    1.22055   0.02 
   1   0   8  1 o  1023.044  1190.153   0.00    1.22285   1.30 
   4  -1   4  2 o  31.407    34.790    180.00   1.22264   0.01 
   0   2   8  2 o  511.951   558.946    0.00    1.22169   0.29 
   1  -3   6  2 o  308.699   338.077    0.00    1.22147   0.17 
   3   6   0  1 o  32.242    35.222     0.00    1.21802   0.02 
   2   2  -6  1 o  86.813    95.357    180.00   1.21784   0.09 
   1   3  -6  2 o  222.667   244.205   180.00   1.22084   0.12 
   0   2  -7  2 o  21.313    23.180     0.00    1.22055   0.01 
   1   0   8  2 o  1087.303  1190.153   0.00    1.22285   0.69 
   4  -2   1  1 o  131.703   143.367    0.00    1.21616   0.11 
   4   1   6  1 o  105.854   114.408    0.00    1.21564   0.09 
   3   6   0  2 o  32.832    35.222     0.00    1.21802   0.01 
   2   2  -6  2 o  88.835    95.357    180.00   1.21784   0.05 
   2   5   7  1 o  157.598   172.797   180.00   1.21663   0.16 
   3   0   7  1 o  583.783   615.419   180.00   1.21362   0.56 
   4  -2   1  2 o  135.880   143.367    0.00    1.21616   0.06 
   4   1   6  2 o  109.241   114.408    0.00    1.21564   0.04 
   3  -1  -5  1 o  266.527   280.710    0.00    1.21252   0.23 
   4  -2   0  1 o  10.535    11.058     0.00    1.21250   0.01 
   1  -3  -7  1 o   6.983     7.586    180.00   1.21073   0.01 
   2   5   7  2 o  164.818   172.797   180.00   1.21663   0.08 
   1  -5   3  1 o  328.485   349.980   180.00   1.21068   0.36 
   3   0   7  2 o  576.659   615.419   180.00   1.21362   0.28 
   2  -5  -1  1 o  256.583   269.620   180.00   1.21341   0.29 
   2  -5   0  1 o  299.994   320.796   180.00   1.21030   0.35 
   4   2  -3  1 o  125.198   134.605    0.00    1.21006   0.12 
   3  -1  -5  2 o  262.572   280.710    0.00    1.21252   0.11 
   4  -2   0  2 o  10.366    11.058     0.00    1.21250   0.00 
   1  -2   7  1 o  35.418    38.066     0.00    1.20945   0.04 
   4   0  -3  1 o  46.259    49.916    180.00   1.20934   0.05 
   1  -3  -7  2 o   7.028     7.586    180.00   1.21073   0.00 
   1  -5   3  2 o  330.688   349.980   180.00   1.21068   0.18 
   2  -5  -1  2 o  252.291   269.620   180.00   1.21341   0.14 
   2  -5   0  2 o  304.397   320.796   180.00   1.21030   0.18 
   4   2  -3  2 o  128.097   134.605    0.00    1.21006   0.06 
   4   4   6  1 o   4.368     4.797     0.00    1.20980   0.01 
   4   5   0  1 o  14.360    15.366     0.00    1.20966   0.01 
   1  -2   7  2 o  36.550    38.066     0.00    1.20945   0.02 
   4   0  -3  2 o  47.839    49.916    180.00   1.20934   0.02 
   3   6   5  1 o   2.964     3.173     0.00    1.20910   0.00 
   1   5   7  1 o  14.324    14.675    180.00   1.20514   0.01 
   1  -5  -5  1 o  914.274   932.954   180.00   1.20480   0.82 
   4   4   6  2 o   4.552     4.797     0.00    1.20980   0.00 
   4   5   0  2 o  14.867    15.366     0.00    1.20966   0.01 
   3   6   5  2 o   3.084     3.173     0.00    1.20910   0.00 
   0   0   8  1 o   2.349     2.413    180.00   1.20541   0.00 
   4   5   5  1 o  16.807    17.270    180.00   1.20528   0.02 
   1   5   7  2 o  16.605    14.675    180.00   1.20514   0.01 
   1  -5  -5  2 o  1074.764  932.954   180.00   1.20480   0.48 
   1   6  -2  1 o  152.086   131.828    0.00    1.20155   0.13 
   4  -2   2  1 o   5.097     4.411    180.00   1.20079   0.00 
   0   0   8  2 o   2.674     2.413    180.00   1.20541   0.00 
   4   5   5  2 o  19.520    17.270    180.00   1.20528   0.01 
   5   2   2  1 o  26.723    23.115     0.00    1.19940   0.02 
   1   6  -2  2 o  155.671   131.828    0.00    1.20155   0.07 
   4  -2   2  2 o   5.187     4.411    180.00   1.20079   0.00 
   2  -5  -2  1 o  763.029   637.366    0.00    1.19764   0.80 
   3   2  -5  1 o  14.159    11.638    180.00   1.19669   0.01 
   5   2   2  2 o  27.230    23.115     0.00    1.19940   0.01 
   2  -5  -2  2 o  752.493   637.366    0.00    1.19764   0.39 
   3   2  -5  2 o  14.674    11.638    180.00   1.19669   0.01 
   1  -4   5  1 o  89.423    73.666     0.00    1.19372   0.09 
   1   5  -4  1 o  184.622   150.842   180.00   1.19326   0.15 
   1  -4   5  2 o  90.996    73.666     0.00    1.19372   0.05 
   4  -2  -1  1 o  193.996   156.482   180.00   1.19031   0.16 
   5   2   1  1 o  129.221   104.242    0.00    1.19029   0.11 
   1   5  -4  2 o  186.570   150.842   180.00   1.19326   0.08 
   5   2   3  1 o  541.578   434.753   180.00   1.19016   0.45 
   2  -5   1  1 o  91.904    72.770     0.00    1.18872   0.11 
   0   5  -4  1 o   0.483     0.205     0.00    1.18814   0.00 
   4  -2  -1  2 o  192.677   156.482   180.00   1.19031   0.08 
   5   2   1  2 o  128.661   104.242    0.00    1.19029   0.06 
   2   6   6  1 o  179.469   142.392    0.00    1.19009   0.17 
   5   2   3  2 o  534.796   434.753   180.00   1.19016   0.22 
   5   3   2  1 o  194.528   153.046    0.00    1.18991   0.17 
   2  -4   4  1 o  261.343   222.395    0.00    1.18631   0.26 
   2  -5   1  2 o  85.372    72.770     0.00    1.18872   0.05 
   2   4   8  1 o  202.945   174.761    0.00    1.18537   0.20 
   0   5  -4  2 o   0.359     0.205     0.00    1.18814   0.00 
   0   3   8  1 o  14.144    12.547    180.00   1.18491   0.01 
   1  -6  -1  1 o  39.657    31.962    180.00   1.18751   0.05 
   2   6   6  2 o  175.242   142.392    0.00    1.19009   0.08 
   2   0   8  1 o  272.710   252.627    0.00    1.18429   0.31 
   5   3   2  2 o  188.413   153.046    0.00    1.18991   0.08 
   3  -4   0  1 o  19.506    18.398    180.00   1.18393   0.02 
   2  -4   4  2 o  231.499   222.395    0.00    1.18631   0.11 
   5   3   3  1 o  29.355    25.150    180.00   1.18538   0.03 
   2   4   8  2 o  174.324   174.761    0.00    1.18537   0.09 
   3  -3   4  1 o  82.621    82.144    180.00   1.18225   0.07 
   0   3   8  2 o  12.434    12.547    180.00   1.18491   0.01 
   1  -6  -1  2 o  35.109    31.962    180.00   1.18751   0.02 
   2   0   8  2 o  248.745   252.627    0.00    1.18429   0.14 
   3  -4   0  2 o  18.159    18.398    180.00   1.18393   0.01 
   5   1   2  1 o   0.001     0.005     0.00    1.17995   0.00 
   1   4   8  1 o  86.597    87.932    180.00   1.17987   0.08 
   5   3   3  2 o  25.088    25.150    180.00   1.18538   0.01 
   1  -6  -2  1 o  102.272   102.472   180.00   1.18238   0.11 
   3  -3   4  2 o  84.715    82.144    180.00   1.18225   0.04 
   2  -3  -6  1 o   9.081     8.115     0.00    1.17482   0.01 
   4   4  -2  1 o  239.740   249.051    0.00    1.18019   0.18 
   3  -4  -1  1 o  212.583   187.687    0.00    1.17707   0.20 
   5   1   2  2 o   0.161     0.005     0.00    1.17995   0.00 
   1   4   8  2 o  101.012   87.932    180.00   1.17987   0.05 
   1  -6  -2  2 o  103.638   102.472   180.00   1.18238   0.06 
   0   6   5  1 o   8.651     7.591    180.00   1.17644   0.01 
   1   2  -7  1 o  92.414    79.920    180.00   1.17637   0.10 
   5   1   1  1 o  15.926    14.193    180.00   1.17565   0.01 
   0   6  -2  1 o  147.332   130.725   180.00   1.17502   0.13 
   2  -3  -6  2 o   9.598     8.115     0.00    1.17482   0.00 
   1  -6   0  1 o  577.654   511.881    0.00    1.17487   0.64 
   2   6  -2  1 o  321.580   287.638    0.00    1.17464   0.23 
   4   4  -2  2 o  287.820   249.051    0.00    1.18019   0.10 
   1   6   6  1 o  155.460   139.803   180.00   1.17418   0.14 
   3  -4  -1  2 o  213.663   187.687    0.00    1.17707   0.10 
   5   3   1  1 o  28.798    25.060    180.00   1.17658   0.02 
   0   6   5  2 o   8.571     7.591    180.00   1.17644   0.00 
   1   2  -7  2 o  92.205    79.920    180.00   1.17637   0.05 
   3   2   8  1 o  16.245    14.213     0.00    1.17330   0.02 
   3  -4   1  1 o  302.098   259.214   180.00   1.17316   0.30 
   5   1   1  2 o  16.533    14.193    180.00   1.17565   0.01 
   2  -4  -5  1 o  907.176   758.855    0.00    1.17215   0.69 
   0   6  -2  2 o  155.240   130.725   180.00   1.17502   0.07 
   1  -6   0  2 o  616.343   511.881    0.00    1.17487   0.34 
   2   6  -2  2 o  348.559   287.638    0.00    1.17464   0.13 
   1   6   6  2 o  170.659   139.803   180.00   1.17418   0.07 
   5   3   1  2 o  28.426    25.060    180.00   1.17658   0.01 
   2   7   2  1 o  39.629    32.391     0.00    1.17073   0.03 
   3   5   7  1 o  16.077    14.160     0.00    1.17333   0.01 
   3   2   8  2 o  17.044    14.213     0.00    1.17330   0.01 
   3  -4   1  2 o  316.225   259.214   180.00   1.17316   0.15 
   3   3   8  1 o  44.404    37.234    180.00   1.17002   0.04 
   2  -4  -5  2 o  926.109   758.855    0.00    1.17215   0.35 
   4  -2   3  1 o  241.407   197.613   180.00   1.16845   0.17 
   2   7   2  2 o  39.948    32.391     0.00    1.17073   0.02 
   3   5   7  2 o  16.880    14.160     0.00    1.17333   0.01 
   4   3  -3  1 o  41.976    35.064    180.00   1.16730   0.03 
   3   3   8  2 o  44.356    37.234    180.00   1.17002   0.02 
   5   1   3  1 o  10.854     9.254    180.00   1.16682   0.01 
   4  -1  -3  1 o  69.375    61.364    180.00   1.16601   0.06 
   3  -3  -4  1 o  115.927   109.231    0.00    1.16287   0.09 
   2   7   3  1 o  12.130     9.297     0.00    1.16833   0.01 
   4  -2   3  2 o  217.493   197.613   180.00   1.16845   0.08 
   3   6  -1  1 o   3.235     2.968     0.00    1.16518   0.00 
   2  -5  -3  1 o   0.089     0.081    180.00   1.16507   0.00 
   4   3  -3  2 o  36.338    35.064    180.00   1.16730   0.01 
   5   2   0  1 o  136.293   130.108    0.00    1.16405   0.11 
   5   1   3  2 o   9.716     9.254    180.00   1.16682   0.00 
   5   2   4  1 o  236.669   226.132    0.00    1.16381   0.18 
   5   3   4  1 o  47.903    45.810     0.00    1.16358   0.04 
   3  -2  -5  1 o  975.506   927.699   180.00   1.16043   0.74 
   4  -1  -3  2 o  65.097    61.364    180.00   1.16601   0.03 
   1   7   2  1 o   7.456     6.627     0.00    1.16571   0.01 
   3  -3  -4  2 o  114.690   109.231    0.00    1.16287   0.04 
   2   7   3  2 o  10.219     9.297     0.00    1.16833   0.01 
   3   6  -1  2 o   3.294     2.968     0.00    1.16518   0.00 
   2  -5  -3  2 o   0.088     0.081    180.00   1.16507   0.00 
   2   4  -5  1 o  726.568   680.969   180.00   1.16170   0.59 
   5   2   0  2 o  137.777   130.108    0.00    1.16405   0.06 
   4  -1   5  1 o   0.023     0.004    180.00   1.15820   0.00 
   1  -1   8  1 o  82.345    77.789    180.00   1.16096   0.09 
   5   2   4  2 o  239.685   226.132    0.00    1.16381   0.09 
   5   3   4  2 o  48.338    45.810     0.00    1.16358   0.02 
   3  -2  -5  2 o  951.150   927.699   180.00   1.16043   0.36 
   1   7   2  2 o   7.138     6.627     0.00    1.16571   0.00 
   1  -6  -3  1 o  167.486   159.739   180.00   1.16015   0.16 
   4   0   6  1 o  45.654    43.353     0.00    1.16014   0.03 
   3   4  -4  1 o  112.156   107.810   180.00   1.15948   0.09 
   2   0  -7  1 o  41.893    40.353    180.00   1.15912   0.04 
   2   4  -5  2 o  702.879   680.969   180.00   1.16170   0.29 
   4   3   7  1 o  700.626   679.113   180.00   1.15882   0.60 
   4  -1   5  2 o   0.022     0.004    180.00   1.15820   0.00 
   1  -1   8  2 o  79.857    77.789    180.00   1.16096   0.04 
   4   6   3  1 o  285.347   271.767    0.00    1.16012   0.23 
   1  -6  -3  2 o  163.086   159.739   180.00   1.16015   0.08 
   4   0   6  2 o  44.377    43.353     0.00    1.16014   0.02 
   4   5  -1  1 o  428.317   418.558    0.00    1.15708   0.30 
   3   4  -4  2 o  110.029   107.810   180.00   1.15948   0.04 
   4   2   7  1 o  17.329    17.039     0.00    1.15631   0.01 
   2   0  -7  2 o  41.118    40.353    180.00   1.15912   0.02 
   1   7   1  1 o  17.578    17.281     0.00    1.15625   0.02 
   2   7   1  1 o   0.048     0.031     0.00    1.15616   0.00 
   4   3   7  2 o  688.558   679.113   180.00   1.15882   0.29 
   1   7   3  1 o  221.513   215.633    0.00    1.15832   0.20 
   0   1  -8  1 o  731.575   719.593   180.00   1.15571   0.83 
   2  -1  -7  1 o  74.624    72.860     0.00    1.15553   0.07 
   4   6   3  2 o  277.671   271.767    0.00    1.16012   0.11 
   5   1   0  1 o  217.465   208.878   180.00   1.15449   0.17 
   4   5  -1  2 o  435.742   418.558    0.00    1.15708   0.15 
   4   6   2  1 o  58.867    57.745    180.00   1.15668   0.05 
   3  -4  -2  1 o  42.559    39.472    180.00   1.15347   0.04 
   4   2   7  2 o  18.422    17.039     0.00    1.15631   0.01 
   1   7   1  2 o  18.642    17.281     0.00    1.15625   0.01 
   2   7   1  2 o   0.119     0.031     0.00    1.15616   0.00 
   1   7   3  2 o  219.018   215.633    0.00    1.15832   0.10 
   0   1  -8  2 o  794.270   719.593   180.00   1.15571   0.45 
   2  -1  -7  2 o  80.651    72.860     0.00    1.15553   0.04 
   4  -2  -2  1 o  174.473   157.968    0.00    1.15247   0.13 
   3   6   6  1 o  927.495   890.284    0.00    1.15428   0.79 
   5   1   0  2 o  232.267   208.878   180.00   1.15449   0.09 
   2  -5   2  1 o  163.602   147.215    0.00    1.15148   0.17 
   4   6   2  2 o  61.482    57.745    180.00   1.15668   0.02 
   5   4   3  1 o  87.684    81.369    180.00   1.15345   0.07 
   5   4   2  1 o  246.766   227.974    0.00    1.15344   0.19 
   3  -4  -2  2 o  43.625    39.472    180.00   1.15347   0.02 
   2  -2   7  1 o  57.243    58.267     0.00    1.14726   0.06 
   3   1   8  1 o   8.189     7.497    180.00   1.14967   0.01 
   4  -2  -2  2 o  168.952   157.968    0.00    1.15247   0.06 
   4   5   6  1 o  540.372   475.977    0.00    1.15172   0.45 
   3   6   6  2 o  1009.684  890.284    0.00    1.15428   0.43 
   1  -1  -8  1 o  27.433    26.625     0.00    1.14862   0.03 
   2  -5   2  2 o  151.909   147.215    0.00    1.15148   0.08 
   5   4   3  2 o  90.582    81.369    180.00   1.15345   0.03 
   5   4   2  2 o  255.321   227.974    0.00    1.15344   0.10 
   3   5  -3  1 o  266.130   270.720   180.00   1.14726   0.19 
   2  -2   7  2 o  55.958    58.267     0.00    1.14726   0.03 
   5   3   0  1 o  15.365    15.745     0.00    1.14710   0.01 
   2   5  -4  1 o  199.913   205.390   180.00   1.14709   0.15 
   3   1   8  2 o   7.152     7.497    180.00   1.14967   0.00 
   2   7   4  1 o  285.846   271.223   180.00   1.14927   0.25 
   4   5   6  2 o  492.948   475.977    0.00    1.15172   0.20 
   3  -4   2  1 o  57.652    60.295     0.00    1.14613   0.05 
   1  -6   1  1 o  1180.787  1237.046  180.00   1.14609   1.22 
   1  -1  -8  2 o  25.052    26.625     0.00    1.14862   0.01 
   2  -3   6  1 o  262.241   260.753    0.00    1.14294   0.25 
   4   6   4  1 o  15.742    16.212     0.00    1.14701   0.01 
   3   5  -3  2 o  259.426   270.720   180.00   1.14726   0.09 
   5   3   0  2 o  15.186    15.745     0.00    1.14710   0.01 
   2   5  -4  2 o  197.405   205.390   180.00   1.14709   0.07 
   2   7   4  2 o  256.941   271.223   180.00   1.14927   0.11 
   3  -2   6  1 o  275.306   255.840   180.00   1.14091   0.23 
   3  -4   2  2 o  59.853    60.295     0.00    1.14613   0.03 
   1  -6   1  2 o  1228.801  1237.046  180.00   1.14609   0.63 
   0   5   7  1 o  138.329   139.477    0.00    1.14315   0.12 
   2  -3   6  2 o  282.645   260.753    0.00    1.14294   0.14 
   2   3  -6  1 o  400.561   385.894    0.00    1.14190   0.34 
   4   6   4  2 o  15.666    16.212     0.00    1.14701   0.01 
   3  -2   6  2 o  266.400   255.840   180.00   1.14091   0.11 
   3  -1   7  1 o   1.173     1.081    180.00   1.13801   0.00 
   3   4   8  1 o   2.988     2.681    180.00   1.14050   0.00 
   0   5   7  2 o  155.348   139.477    0.00    1.14315   0.07 
   2   3  -6  2 o  420.338   385.894    0.00    1.14190   0.18 
   1   0  -8  1 o   6.687     6.210    180.00   1.13853   0.01 
   5   1   4  1 o  26.364    25.539    180.00   1.13794   0.02 
   3  -1   7  2 o   1.032     1.081    180.00   1.13801   0.00 
   4   1  -4  1 o  77.960    76.038     0.00    1.13768   0.07 
   3   4   8  2 o   2.733     2.681    180.00   1.14050   0.00 
   3   3  -5  1 o  224.945   222.036   180.00   1.13754   0.18 
   1  -4  -7  1 o   8.310     8.410     0.00    1.13460   0.01 
   4   6   1  1 o  21.760    21.907     0.00    1.13713   0.01 
   2   1  -7  1 o  578.261   588.222   180.00   1.13674   0.56 
   1  -5   4  1 o  208.130   203.674    0.00    1.13359   0.20 
   1   0  -8  2 o   5.941     6.210    180.00   1.13853   0.00 
   5   0   1  1 o  28.728    29.476    180.00   1.13561   0.02 
   5   0   2  1 o  990.522   1016.557  180.00   1.13549   0.70 
   4   4   7  1 o  326.084   340.647   180.00   1.13543   0.28 
   5   1   4  2 o  24.902    25.539    180.00   1.13794   0.01 
   4   1  -4  2 o  74.725    76.038     0.00    1.13768   0.03 
   5   4   4  1 o   0.368     0.367    180.00   1.13729   0.00 
   5   4   1  1 o  74.213    74.197    180.00   1.13728   0.06 
   3   3  -5  2 o  216.745   222.036   180.00   1.13754   0.09 
   5   4   4  2 o   0.352     0.367    180.00   1.13729   0.00 
   1  -4  -7  2 o   9.011     8.410     0.00    1.13460   0.00 
   4   6   1  2 o  21.744    21.907     0.00    1.13713   0.01 
   2   1  -7  2 o  592.906   588.222   180.00   1.13674   0.29 
   1  -5   4  2 o  220.807   203.674    0.00    1.13359   0.11 
   1  -2  -8  1 o  948.272   918.316    0.00    1.13323   0.85 
   5   0   1  2 o  30.873    29.476    180.00   1.13561   0.01 
   5   0   2  2 o  1067.186  1016.557  180.00   1.13549   0.38 
   4   4   7  2 o  360.132   340.647   180.00   1.13543   0.15 
   1   7   4  1 o  575.701   593.896   180.00   1.13501   0.52 
   5   4   1  2 o  73.115    74.197    180.00   1.13728   0.03 
   4   0  -4  1 o  25.655    23.548     0.00    1.12887   0.02 
   1   7   0  1 o  227.803   209.429   180.00   1.13113   0.20 
   1   6  -3  1 o   0.073     0.065    180.00   1.12841   0.00 
   1  -2  -8  2 o  1001.470  918.316    0.00    1.13323   0.45 
   1   7   4  2 o  635.511   593.896   180.00   1.13501   0.29 
   3   7   3  1 o  569.935   522.948    0.00    1.12966   0.45 
   2  -2  -7  1 o  35.393    31.857     0.00    1.12666   0.03 
   4   0  -4  2 o  26.636    23.548     0.00    1.12887   0.01 
   4   1   7  1 o   2.015     1.846    180.00   1.12839   0.00 
   1   7   0  2 o  226.432   209.429   180.00   1.13113   0.10 
   1   6  -3  2 o   0.078     0.065    180.00   1.12841   0.00 
   3   0  -6  1 o  298.169   259.568   180.00   1.12542   0.25 
   1  -5  -6  1 o  291.634   271.106    0.00    1.12756   0.23 
   5   3   5  1 o  76.944    72.072    180.00   1.12721   0.05 
   3   7   2  1 o  241.108   224.881   180.00   1.12720   0.18 
   0   4  -6  1 o   3.977     3.000    180.00   1.12433   0.01 
   3   7   3  2 o  562.748   522.948    0.00    1.12966   0.22 
   2  -2  -7  2 o  40.029    31.857     0.00    1.12666   0.02 
   2   7   0  1 o  60.717    55.440    180.00   1.12643   0.04 
   0   4   8  1 o   1.607     1.319    180.00   1.12600   0.00 
   4  -2   4  1 o  107.257   87.467     0.00    1.12304   0.07 
   4   1   7  2 o   2.139     1.846    180.00   1.12839   0.00 
   3   0  -6  2 o  317.244   259.568   180.00   1.12542   0.13 
   1  -5  -6  2 o  322.574   271.106    0.00    1.12756   0.12 
   1   2   9  1 o  269.487   223.788    0.00    1.12465   0.29 
   5   3   5  2 o  86.717    72.072    180.00   1.12721   0.03 
   3   7   2  2 o  273.676   224.881   180.00   1.12720   0.10 
   0   4  -6  2 o   3.625     3.000    180.00   1.12433   0.00 
   5   2  -1  1 o  235.330   189.607   180.00   1.12388   0.19 
   2   7   0  2 o  69.131    55.440    180.00   1.12643   0.03 
   5   2   5  1 o  137.158   108.461    0.00    1.12356   0.10 
   1  -6  -4  1 o  189.835   150.259    0.00    1.12355   0.17 
   0   4   8  2 o   1.990     1.319    180.00   1.12600   0.00 
   4  -2   4  2 o  86.028    87.467     0.00    1.12304   0.03 
   1   2   9  2 o  271.493   223.788    0.00    1.12465   0.14 
   4   2  -4  1 o   6.044     5.132    180.00   1.12173   0.00 
   0   3  -7  1 o  114.504   98.250    180.00   1.12170   0.11 
   5   2  -1  2 o  205.706   189.607   180.00   1.12388   0.08 
   5   2   5  2 o  112.118   108.461    0.00    1.12356   0.04 
   1  -6  -4  2 o  155.044   150.259    0.00    1.12355   0.07 
   5   0   0  1 o  88.194    89.618     0.00    1.12029   0.07 
   2   5   8  1 o  15.386    16.774     0.00    1.12017   0.02 
   5   0   3  1 o   8.414     9.094     0.00    1.11996   0.01 
   2  -5  -4  1 o   0.141     0.240     0.00    1.11963   0.00 
   5   1  -1  1 o  180.972   203.936   180.00   1.11905   0.15 
   4   2  -4  2 o   4.436     5.132    180.00   1.12173   0.00 
   0   3  -7  2 o  85.947    98.250    180.00   1.12170   0.04 
   2  -1   8  1 o  361.442   411.042    0.00    1.11880   0.36 
   2   6   7  1 o  28.120    31.965    180.00   1.11768   0.03 
   5   0   0  2 o  79.750    89.618     0.00    1.12029   0.03 
   1   1   9  1 o   4.952     5.428    180.00   1.11751   0.00 
   2   5   8  2 o  14.992    16.774     0.00    1.12017   0.01 
   3   1  -6  1 o  371.092   413.606   180.00   1.11735   0.32 
   5   0   3  2 o   7.936     9.094     0.00    1.11996   0.00 
   2  -5  -4  2 o   0.145     0.240     0.00    1.11963   0.00 
   3   7   4  1 o  453.085   494.752    0.00    1.11684   0.36 
   4   6   5  1 o  191.990   225.480    0.00    1.11896   0.14 
   5   1  -1  2 o  185.553   203.936   180.00   1.11905   0.08 
   2  -1   8  2 o  375.861   411.042    0.00    1.11880   0.19 
   3  -4  -3  1 o  47.145    51.908    180.00   1.11597   0.04 
   2   2   9  1 o  12.286    13.406     0.00    1.11594   0.01 
   2   7   5  1 o  145.383   157.837    0.00    1.11586   0.12 
   3  -4  -3  2 o  47.796    51.908    180.00   1.11597   0.02 
   2   6   7  2 o  28.916    31.965    180.00   1.11768   0.01 
   1   1   9  2 o   5.038     5.428    180.00   1.11751   0.00 
   3   1  -6  2 o  379.191   413.606   180.00   1.11735   0.16 
   3  -3   5  1 o  18.029    18.775     0.00    1.11164   0.01 
   3   7   4  2 o  455.192   494.752    0.00    1.11684   0.18 
   0   7   2  1 o  113.028   123.097    0.00    1.11391   0.11 
   4   6   5  2 o  207.941   225.480    0.00    1.11896   0.08 
   1   4  -6  1 o  28.123    28.447    180.00   1.11073   0.03 
   0   6  -3  1 o  71.100    73.244     0.00    1.11072   0.06 
   2   2   9  2 o  12.289    13.406     0.00    1.11594   0.01 
   2   7   5  2 o  145.536   157.837    0.00    1.11586   0.06 
   0   6   6  1 o  79.587    86.072    180.00   1.11227   0.07 
   3  -1  -6  1 o   0.056     0.105     0.00    1.10953   0.00 
   3  -3   5  2 o  17.563    18.775     0.00    1.11164   0.01 
   0   7   2  2 o  120.556   123.097    0.00    1.11391   0.06 
   1   4  -6  2 o  24.889    28.447    180.00   1.11073   0.01 
   0   6  -3  2 o  65.549    73.244     0.00    1.11072   0.03 
   0   7   1  1 o  103.102   104.828    0.00    1.11001   0.10 
   3   7   1  1 o  36.000    36.316    180.00   1.10976   0.03 
   0   6   6  2 o  83.809    86.072    180.00   1.11227   0.04 
   2  -4   5  1 o  21.554    24.093    180.00   1.10690   0.02 
   3  -1  -6  2 o  -0.024     0.105     0.00    1.10953   0.00 
   3  -4   3  1 o  1682.334  1874.936   0.00    1.10604   1.50 
   2   3   9  1 o   4.239     5.071    180.00   1.10812   0.01 
   1   3   9  1 o   0.479     0.550    180.00   1.10789   0.00 
   0   7   1  2 o  91.311    104.828    0.00    1.11001   0.04 
   3   7   1  2 o  31.200    36.316    180.00   1.10976   0.01 
   5   4   5  1 o  39.039    45.465    180.00   1.10692   0.03 
   5   4   0  1 o   1.131     1.292     0.00    1.10690   0.00 
   1  -3   7  1 o  163.603   178.540   180.00   1.10440   0.16 
   1   5   8  1 o  73.657    85.698     0.00    1.10680   0.07 
   2  -4   5  2 o  22.073    24.093    180.00   1.10690   0.01 
   4  -3   0  1 o   5.732     6.440    180.00   1.10655   0.00 
   3   0   8  1 o   3.742     4.066     0.00    1.10365   0.00 
   4  -2  -3  1 o   0.027     0.053     0.00    1.10330   0.00 
   3  -4   3  2 o  1701.708  1874.936   0.00    1.10604   0.76 
   4  -3   1  1 o  471.491   521.597    0.00    1.10565   0.36 
   2   3   9  2 o   4.556     5.071    180.00   1.10812   0.00 
   2  -5   3  1 o  317.536   355.283   180.00   1.10283   0.31 
   1   3   9  2 o   0.510     0.550    180.00   1.10789   0.00 
   5   3  -1  1 o  70.212    75.660     0.00    1.10493   0.05 
   4   4  -3  1 o  13.870    14.884    180.00   1.10494   0.01 
   1   1  -8  1 o  429.560   462.719   180.00   1.10485   0.43 
   1  -6   2  1 o   0.416     0.546    180.00   1.10454   0.00 
   5   4   5  2 o  42.360    45.465    180.00   1.10692   0.02 
   5   4   0  2 o   1.216     1.292     0.00    1.10690   0.00 
   2   6  -3  1 o  212.486   244.787    0.00    1.10171   0.14 
   1  -3   7  2 o  152.313   178.540   180.00   1.10440   0.08 
   1   5   8  2 o  79.448    85.698     0.00    1.10680   0.04 
   3   6  -2  1 o  46.432    49.808     0.00    1.10391   0.03 
   4  -3   0  2 o   5.928     6.440    180.00   1.10655   0.00 
   4   6   0  1 o   1.572     1.708    180.00   1.10378   0.00 
   3   0   8  2 o   3.352     4.066     0.00    1.10365   0.00 
   0   7   3  1 o  239.428   262.179   180.00   1.10312   0.23 
   4  -2  -3  2 o   0.000     0.053     0.00    1.10330   0.00 
   4  -3   1  2 o  470.214   521.597    0.00    1.10565   0.18 
   2  -5   3  2 o  283.933   355.283   180.00   1.10283   0.14 
   5   3  -1  2 o  67.151    75.660     0.00    1.10493   0.02 
   4   4  -3  2 o  13.145    14.884    180.00   1.10494   0.00 
   1   1  -8  2 o  408.578   462.719   180.00   1.10485   0.21 
   1  -6   2  2 o   0.331     0.546    180.00   1.10454   0.00 
   2   6  -3  2 o  190.118   244.787    0.00    1.10171   0.06 
   3   6  -2  2 o  41.969    49.808     0.00    1.10391   0.01 
   4   6   0  2 o   1.384     1.708    180.00   1.10378   0.00 
   2   1   9  1 o  415.038   522.525    0.00    1.10039   0.43 
   0   7   3  2 o  207.451   262.179   180.00   1.10312   0.10 
   1   6   7  1 o  243.117   311.542   180.00   1.10018   0.20 
   4  -1  -4  1 o  169.445   197.115   180.00   1.09694   0.13 
   5   1   5  1 o  200.409   227.270    0.00    1.09664   0.13 
   0   5  -5  1 o  16.708    19.173    180.00   1.09616   0.02 
   1   7   5  1 o  115.218   147.196   180.00   1.09852   0.09 
   1   5  -5  1 o  113.390   126.281   180.00   1.09593   0.09 
   5   5   3  1 o  280.278   354.988    0.00    1.10042   0.21 
   1  -3  -8  1 o  18.006    19.851     0.00    1.09523   0.02 
   2   1   9  2 o  430.537   522.525    0.00    1.10039   0.22 
   1   6   7  2 o  260.744   311.542   180.00   1.10018   0.11 
   4  -1  -4  2 o  188.631   197.115   180.00   1.09694   0.07 
   1  -4   6  1 o  15.175    15.753     0.00    1.09415   0.01 
   4   5  -2  1 o  24.755    26.936    180.00   1.09635   0.02 
   5   1   5  2 o  218.617   227.270    0.00    1.09664   0.07 
   0   5  -5  2 o  19.208    19.173    180.00   1.09616   0.01 
   1   7   5  2 o  134.833   147.196   180.00   1.09852   0.05 
   1   5  -5  2 o  128.150   126.281   180.00   1.09593   0.05 
   4  -3  -1  1 o   1.547     1.488    180.00   1.09313   0.00 
   5   5   3  2 o  290.355   354.988    0.00    1.10042   0.11 
   1   3  -7  1 o  190.978   209.297   180.00   1.09539   0.17 
   2  -4  -6  1 o   1.317     1.272     0.00    1.09285   0.00 
   1  -3  -8  2 o  21.179    19.851     0.00    1.09523   0.01 
   5   5   2  1 o  33.944    38.519    180.00   1.09682   0.03 
   3  -3  -5  1 o  530.600   470.307   180.00   1.09155   0.36 
   1  -4   6  2 o  17.778    15.753     0.00    1.09415   0.01 
   5   0  -1  1 o  94.778    82.977     0.00    1.09133   0.07 
   4   5  -2  2 o  26.373    26.936    180.00   1.09635   0.01 
   1   7  -1  1 o  363.643   359.271    0.00    1.09325   0.28 
   5   0   4  1 o  13.191    11.218     0.00    1.09081   0.01 
   4  -3   2  1 o  18.749    15.270    180.00   1.09053   0.02 
   1   7  -1  2 o  429.902   359.271    0.00    1.09325   0.17 
   4  -3  -1  2 o   2.044     1.488    180.00   1.09313   0.00 
   1   3  -7  2 o  220.221   209.297   180.00   1.09539   0.10 
   2   2  -7  1 o  309.010   290.955   180.00   1.09257   0.27 
   2  -4  -6  2 o   1.518     1.272     0.00    1.09285   0.00 
   3   6   7  1 o  134.317   122.611    0.00    1.09202   0.11 
   5   5   2  2 o  35.596    38.519    180.00   1.09682   0.01 
   0   7   0  1 o  10.297     9.161    180.00   1.09188   0.01 
   0   1   9  1 o  12.856    11.450     0.00    1.09148   0.01 
   3  -3  -5  2 o  592.277   470.307   180.00   1.09155   0.20 
   4  -1   6  1 o  371.607   294.470    0.00    1.08882   0.24 
   5   0  -1  2 o  104.673   82.977     0.00    1.09133   0.04 
   5   0   4  2 o  14.184    11.218     0.00    1.09081   0.00 
   4   5   7  1 o  277.738   230.968    0.00    1.09050   0.22 
   3   7   5  1 o  255.002   207.083   180.00   1.09025   0.21 
   4  -3   2  2 o  19.987    15.270    180.00   1.09053   0.01 
   3   5   8  1 o  33.164    27.367     0.00    1.09023   0.03 
   2   2  -7  2 o  361.359   290.955   180.00   1.09257   0.16 
   5   5   4  1 o  120.283   96.108     0.00    1.08986   0.09 
   0   2   9  1 o   2.887     2.342    180.00   1.08981   0.00 
   3   6   7  2 o  155.956   122.611    0.00    1.09202   0.06 
   0   7   0  2 o  11.941     9.161    180.00   1.09188   0.01 
   0   2  -8  1 o  425.170   334.329   180.00   1.08889   0.42 
   0   1   9  2 o  14.425    11.450     0.00    1.09148   0.01 
   4  -1   6  2 o  359.214   294.470    0.00    1.08882   0.11 
   4   5   7  2 o  292.778   230.968    0.00    1.09050   0.11 
   1   0   9  1 o  89.366    71.125     0.00    1.08777   0.09 
   3   7   5  2 o  264.464   207.083   180.00   1.09025   0.11 
   3   5   8  2 o  34.207    27.367     0.00    1.09023   0.01 
   1  -2   8  1 o  57.403    49.090    180.00   1.08506   0.06 
   2   7  -1  1 o  237.123   204.746    0.00    1.08488   0.17 
   5   5   4  2 o  120.943   96.108     0.00    1.08986   0.04 
   0   2   9  2 o   2.909     2.342    180.00   1.08981   0.00 
   3   2  -6  1 o   0.210     0.091     0.00    1.08678   0.00 
   0   2  -8  2 o  411.539   334.329   180.00   1.08889   0.20 
   1   0   9  2 o  83.285    71.125     0.00    1.08777   0.04 
   1  -2   8  2 o  46.600    49.090    180.00   1.08506   0.02 
   2   7  -1  2 o  192.526   204.746    0.00    1.08488   0.07 
   3   2  -6  2 o   0.122     0.091     0.00    1.08678   0.00 
   4   3  -4  1 o  311.180   297.322   180.00   1.08395   0.23 
   4   0   7  1 o  33.551    33.859    180.00   1.08015   0.02 
   4   3  -4  2 o  305.382   297.322   180.00   1.08395   0.11 
   5   3   6  1 o  78.504    76.444    180.00   1.08024   0.05 
   2  -3  -7  1 o  197.400   230.658    0.00    1.07776   0.14 
   4   0   7  2 o  28.662    33.859    180.00   1.08015   0.01 
   5  -1   1  1 o  52.418    63.534    180.00   1.07733   0.04 
   5   5   1  1 o  11.969    13.031    180.00   1.07947   0.01 
   3   7   0  1 o  174.473   189.493    0.00    1.07933   0.12 
   4   6   6  1 o   6.097     6.824    180.00   1.07909   0.00 
   0   7   4  1 o   8.953    10.133    180.00   1.07888   0.01 
   2   4   9  1 o  73.650    86.626    180.00   1.07833   0.07 
   5   3   6  2 o  65.694    76.444    180.00   1.08024   0.02 
   2  -3  -7  2 o  165.585   230.658    0.00    1.07776   0.06 
   5  -1   1  2 o  42.877    63.534    180.00   1.07733   0.02 
   5   5   1  2 o  10.739    13.031    180.00   1.07947   0.00 
   3   7   0  2 o  153.348   189.493    0.00    1.07933   0.05 
   1  -6  -5  1 o  36.397    46.117    180.00   1.07654   0.03 
   4   6   6  2 o   5.466     6.824    180.00   1.07909   0.00 
   0   7   4  2 o   7.906    10.133    180.00   1.07888   0.00 
   5  -1   2  1 o  143.133   213.957    0.00    1.07386   0.09 
   5   2   6  1 o  90.079    140.189   180.00   1.07365   0.07 
   4   3   8  1 o  10.856    14.001    180.00   1.07580   0.01 
   2   4   9  2 o  63.232    86.626    180.00   1.07833   0.03 
   5   1  -2  1 o  19.318    28.284     0.00    1.07315   0.01 
   3  -2  -6  1 o  18.218    27.102     0.00    1.07253   0.01 
   5   2  -2  1 o  63.398    92.382    180.00   1.07403   0.05 
   1  -6  -5  2 o  29.130    46.117    180.00   1.07654   0.01 
   5  -1   2  2 o  167.801   213.957    0.00    1.07386   0.05 
   5   2   6  2 o  112.254   140.189   180.00   1.07365   0.04 
   4   3   8  2 o   9.534    14.001    180.00   1.07580   0.00 
   5   1  -2  2 o  24.089    28.284     0.00    1.07315   0.01 
   4   2   8  1 o  62.895    73.560     0.00    1.07045   0.05 
   3  -2  -6  2 o  23.584    27.102     0.00    1.07253   0.01 
   2   7   6  1 o  220.663   305.482    0.00    1.07172   0.18 
   0   0   9  1 o  116.997   152.399    0.00    1.07147   0.12 
   5   2  -2  2 o  72.257    92.382    180.00   1.07403   0.03 
   4  -2   5  1 o  30.598    33.995     0.00    1.06915   0.02 
   3  -4  -4  1 o  69.514    76.125     0.00    1.06854   0.05 
   1   4   9  1 o  22.483    25.886    180.00   1.07024   0.02 
   4   2   8  2 o  66.136    73.560     0.00    1.07045   0.03 
   5  -1   0  1 o  21.857    24.371    180.00   1.06751   0.02 
   4  -3  -2  1 o  189.164   211.320    0.00    1.06688   0.13 
   2   7   6  2 o  289.009   305.482    0.00    1.07172   0.12 
   0   3   9  1 o   5.898     6.923     0.00    1.06673   0.01 
   0   0   9  2 o  143.512   152.399    0.00    1.07147   0.07 
   4  -2   5  2 o  29.974    33.995     0.00    1.06915   0.01 
   3  -4  -4  2 o  67.789    76.125     0.00    1.06854   0.03 
   2  -5  -5  1 o  26.325    29.418    180.00   1.06585   0.02 
   1   4   9  2 o  22.797    25.886    180.00   1.07024   0.01 
   3   5  -4  1 o  206.158   228.008   180.00   1.06516   0.13 
   3   3   9  1 o  429.491   486.319   180.00   1.06735   0.38 
   5  -1   0  2 o  22.528    24.371    180.00   1.06751   0.01 
   3   2   9  1 o   5.445     6.508    180.00   1.06653   0.01 
   4  -3  -2  2 o  201.139   211.320    0.00    1.06688   0.07 
   0   3   9  2 o   6.579     6.923     0.00    1.06673   0.00 
   5   5   5  1 o  35.990    41.999    180.00   1.06631   0.03 
   5   4   6  1 o  234.405   264.500    0.00    1.06561   0.18 
   5   4  -1  1 o  175.297   198.230    0.00    1.06558   0.12 
   2  -5  -5  2 o  29.175    29.418    180.00   1.06585   0.01 
   4  -3   3  1 o   0.875     0.873     0.00    1.06287   0.00 
   3   4  -5  1 o   0.559     0.623    180.00   1.06507   0.00 
   3   5  -4  2 o  229.752   228.008   180.00   1.06516   0.07 
   3   3   9  2 o  452.064   486.319   180.00   1.06735   0.20 
   2   0   9  1 o  29.323    30.648    180.00   1.06421   0.03 
   3   2   9  2 o   6.260     6.508    180.00   1.06653   0.00 
   2   0   9  2 o  32.074    30.648    180.00   1.06421   0.01 
   0   7  -1  1 o   1.271     1.179    180.00   1.06151   0.00 
   5   5   5  2 o  41.185    41.999    180.00   1.06631   0.02 
   5   4   6  2 o  264.704   264.500    0.00    1.06561   0.10 
   5   4  -1  2 o  198.473   198.230    0.00    1.06558   0.07 
   3   4  -5  2 o   0.631     0.623    180.00   1.06507   0.00 
   4  -3   3  2 o   0.930     0.873     0.00    1.06287   0.00 
   2  -6  -1  1 o   4.641     4.417     0.00    1.06148   0.00 
   0   7  -1  2 o   1.279     1.179    180.00   1.06151   0.00 
   4   4   8  1 o  381.306   351.508    0.00    1.06022   0.30 
   4   6  -1  1 o  40.302    36.733     0.00    1.06015   0.02 
   2   4  -6  1 o  182.786   173.136    0.00    1.05775   0.14 
   5  -1   3  1 o   0.116     0.094    180.00   1.05748   0.00 
   3  -4   4  1 o  382.555   372.675   180.00   1.05696   0.33 
   2  -6  -1  2 o   4.623     4.417     0.00    1.06148   0.00 
   1  -5   5  1 o  184.547   181.463   180.00   1.05665   0.16 
   2   5  -5  1 o  76.804    77.337     0.00    1.05603   0.05 
   4   4   8  2 o  372.891   351.508    0.00    1.06022   0.15 
   4   6  -1  2 o  39.547    36.733     0.00    1.06015   0.01 
   2   4  -6  2 o  164.792   173.136    0.00    1.05775   0.06 
   5  -1   3  2 o   0.075     0.094    180.00   1.05748   0.00 
   0   5   8  1 o  99.188    103.625   180.00   1.05442   0.08 
   1  -6   3  1 o  140.220   145.150    0.00    1.05437   0.13 
   1   6  -4  1 o  676.516   703.981   180.00   1.05435   0.48 
   3  -4   4  2 o  359.943   372.675   180.00   1.05696   0.16 
   3  -2   7  1 o  41.351    42.935     0.00    1.05432   0.03 
   2  -6   0  1 o  129.052   128.560   180.00   1.05619   0.12 
   1  -5   5  2 o  175.568   181.463   180.00   1.05665   0.07 
   4   1  -5  1 o   1.241     1.288     0.00    1.05380   0.00 
   2   5  -5  2 o  74.337    77.337     0.00    1.05603   0.03 
   4   7   3  1 o  132.899   140.131    0.00    1.05504   0.09 
   5   3  -2  1 o  443.969   463.532    0.00    1.05427   0.32 
   2  -6  -2  1 o  111.592   116.250    0.00    1.05403   0.10 
   0   5   8  2 o  104.182   103.625   180.00   1.05442   0.04 
   5   0  -2  1 o  809.602   797.503   180.00   1.05176   0.63 
   1  -6   3  2 o  147.421   145.150    0.00    1.05437   0.07 
   1   6  -4  2 o  714.599   703.981   180.00   1.05435   0.25 
   3  -2   7  2 o  43.714    42.935     0.00    1.05432   0.02 
   2  -6   0  2 o  123.920   128.560   180.00   1.05619   0.06 
   1   2  -8  1 o  57.481    59.779     0.00    1.05340   0.05 
   4   1  -5  2 o   1.339     1.288     0.00    1.05380   0.00 
   5   0   5  1 o   0.972     0.910     0.00    1.05111   0.00 
   1  -5  -7  1 o  226.672   212.467    0.00    1.05079   0.16 
   3   7   6  1 o  46.846    48.777     0.00    1.05269   0.04 
   1   7   6  1 o  370.407   384.960    0.00    1.05256   0.30 
   4   7   3  2 o  135.050   140.131    0.00    1.05504   0.05 
   4   0  -5  1 o  117.865   110.311    0.00    1.04991   0.09 
   5   3  -2  2 o  470.948   463.532    0.00    1.05427   0.17 
   2  -6  -2  2 o  119.947   116.250    0.00    1.05403   0.05 
   5   0  -2  2 o  840.911   797.503   180.00   1.05176   0.33 
   2  -3   7  1 o   1.269     1.200     0.00    1.04902   0.00 
   1   2  -8  2 o  64.227    59.779     0.00    1.05340   0.03 
   3  -5   0  1 o  284.316   267.959   180.00   1.05080   0.26 
   5   0   5  2 o   0.952     0.910     0.00    1.05111   0.00 
   1  -5  -7  2 o  216.440   212.467    0.00    1.05079   0.08 
   5   5   0  1 o  40.211    36.189    180.00   1.05024   0.02 
   3   7   6  2 o  53.733    48.777     0.00    1.05269   0.02 
   1   7   6  2 o  424.087   384.960    0.00    1.05256   0.17 
   4  -2  -4  1 o  32.575    32.454     0.00    1.04734   0.02 
   4   0  -5  2 o  110.537   110.311    0.00    1.04991   0.04 
   2  -5   4  1 o  201.330   200.559   180.00   1.04728   0.18 
   4   7   2  1 o  113.648   105.678    0.00    1.04931   0.07 
   3  -5  -1  1 o   6.871     6.438     0.00    1.04911   0.01 
   5   1   6  1 o  400.951   403.505   180.00   1.04697   0.26 
   2  -3   7  2 o   1.187     1.200     0.00    1.04902   0.00 
   1   7  -2  1 o  74.910    75.898     0.00    1.04639   0.05 
   4   7   4  1 o  43.323    42.893    180.00   1.04825   0.03 
   3  -5   0  2 o  274.260   267.959   180.00   1.05080   0.13 
   3   4   9  1 o  71.713    71.897     0.00    1.04790   0.06 
   3   1   9  1 o  97.012    99.332    180.00   1.04558   0.09 
   5   5   0  2 o  35.911    36.189    180.00   1.05024   0.01 
   5  -1  -1  1 o  36.146    36.646     0.00    1.04544   0.03 
   0   6   7  1 o  28.215    28.878    180.00   1.04508   0.02 
   4   1   8  1 o  143.504   146.386   180.00   1.04508   0.11 
   4  -2  -4  2 o  32.560    32.454     0.00    1.04734   0.01 
   2  -5   4  2 o  202.150   200.559   180.00   1.04728   0.09 
   4   7   2  2 o  105.151   105.678    0.00    1.04931   0.03 
   3  -5  -1  2 o   6.343     6.438     0.00    1.04911   0.00 
   5   1   6  2 o  404.050   403.505   180.00   1.04697   0.13 
   2  -1  -8  1 o  86.449    83.884    180.00   1.04390   0.07 
   1   7  -2  2 o  78.810    75.898     0.00    1.04639   0.03 
   4   7   4  2 o  41.721    42.893    180.00   1.04825   0.01 
   2   0  -8  1 o  108.214   102.546   180.00   1.04346   0.10 
   0   6  -4  1 o  42.934    40.456     0.00    1.04351   0.03 
   3   4   9  2 o  69.566    71.897     0.00    1.04790   0.03 
   2  -2   8  1 o  206.256   189.602   180.00   1.04311   0.19 
   3   1   9  2 o  107.955   99.332    180.00   1.04558   0.05 
   5  -1  -1  2 o  41.153    36.646     0.00    1.04544   0.02 
   3  -1   8  1 o  36.810    32.801     0.00    1.04279   0.03 
   2   6   8  1 o  182.355   185.091    0.00    1.04458   0.14 
   0   6   7  2 o  32.574    28.878    180.00   1.04508   0.01 
   4   1   8  2 o  166.719   146.386   180.00   1.04508   0.06 
   0   7   5  1 o  34.141    33.050     0.00    1.04372   0.03 
   2  -1  -8  2 o  106.242   83.884    180.00   1.04390   0.04 
   1  -4  -8  1 o  192.197   147.863   180.00   1.04096   0.14 
   2   0  -8  2 o  133.965   102.546   180.00   1.04346   0.06 
   0   6  -4  2 o  51.640    40.456     0.00    1.04351   0.02 
   2  -2   8  2 o  249.536   189.602   180.00   1.04311   0.11 
   1  -1   9  1 o  35.759    27.323     0.00    1.04046   0.03 
   3  -1   8  2 o  44.869    32.801     0.00    1.04279   0.02 
   3  -5   1  1 o  35.721    26.574     0.00    1.04018   0.03 
   3  -3   6  1 o   2.350     1.735    180.00   1.04002   0.00 
   2   6   8  2 o  219.453   185.091    0.00    1.04458   0.08 
   3   6  -3  1 o  73.632    53.391     0.00    1.03911   0.04 
   0   7   5  2 o  43.450    33.050     0.00    1.04372   0.02 
   3   7  -1  1 o   0.630     0.435     0.00    1.03899   0.00 
   3   3  -6  1 o  73.806    52.084     0.00    1.03885   0.06 
   2  -6   1  1 o   0.238     0.002     0.00    1.03871   0.00 
   1  -4  -8  2 o  208.621   147.863   180.00   1.04096   0.08 
   4   2  -5  1 o  180.746   128.022   180.00   1.03805   0.14 
   1  -1   9  2 o  37.457    27.323     0.00    1.04046   0.02 
   3  -5   1  2 o  37.779    26.574     0.00    1.04018   0.02 
   3  -3   6  2 o   2.501     1.735    180.00   1.04002   0.00 
   3   6  -3  2 o  77.193    53.391     0.00    1.03911   0.02 
   3   7  -1  2 o   0.672     0.435     0.00    1.03899   0.00 
   3   3  -6  2 o  79.067    52.084     0.00    1.03885   0.03 
   2  -6   1  2 o   0.284     0.002     0.00    1.03871   0.00 
   4   2  -5  2 o  193.992   128.022   180.00   1.03805   0.07 
   2   7  -2  1 o   3.225     1.967    180.00   1.03546   0.00 
   3  -5  -2  1 o  40.686    27.117     0.00    1.03528   0.03 
   2   3  -7  1 o  50.244    41.046    180.00   1.03374   0.04 
   2   7  -2  2 o   2.098     1.967    180.00   1.03546   0.00 
   3  -5  -2  2 o  27.964    27.117     0.00    1.03528   0.01 
   2  -6  -3  1 o  136.093   97.438    180.00   1.03462   0.11 
   5   6   3  1 o  87.675    60.222     0.00    1.03460   0.06 
   2  -6  -3  2 o  90.922    97.438    180.00   1.03462   0.04 
   2   3  -7  2 o  37.382    41.046    180.00   1.03374   0.01 
   0   1  -9  1 o  165.177   152.121    0.00    1.03311   0.17 
   4  -3  -3  1 o  31.458    30.877     0.00    1.03046   0.02 
   1  -1  -9  1 o  54.986    54.388     0.00    1.03045   0.05 
   4   5  -3  1 o  127.849   144.305    0.00    1.03225   0.08 
   5   5   6  1 o  81.222    90.445     0.00    1.03220   0.06 
   5   6   3  2 o  52.403    60.222     0.00    1.03460   0.02 
   1  -7  -1  1 o   6.354     6.749    180.00   1.03199   0.01 
   5  -1   4  1 o  869.408   813.019   180.00   1.02987   0.50 
   4   7   1  1 o  46.644    53.940    180.00   1.03165   0.03 
   2  -4   6  1 o  40.086    37.126     0.00    1.02962   0.04 
   1  -7  -2  1 o  34.708    37.917     0.00    1.03157   0.03 
   2   5   9  1 o  13.234    15.026    180.00   1.03151   0.01 
   4   6   7  1 o  11.331    13.015     0.00    1.03121   0.01 
   2   6  -4  1 o  199.422   174.750   180.00   1.02896   0.13 
   0   1  -9  2 o  151.400   152.121    0.00    1.03311   0.08 
   4   4  -4  1 o  174.265   174.015   180.00   1.03048   0.11 
   4  -3  -3  2 o  35.248    30.877     0.00    1.03046   0.01 
   1  -1  -9  2 o  60.850    54.388     0.00    1.03045   0.03 
   4   5  -3  2 o  166.374   144.305    0.00    1.03225   0.05 
   4   7   5  1 o  39.381    34.921     0.00    1.02966   0.03 
   5   5   6  2 o  102.904   90.445     0.00    1.03220   0.04 
   1  -7  -1  2 o   7.453     6.749    180.00   1.03199   0.00 
   5  -1   4  2 o  919.001   813.019   180.00   1.02987   0.26 
   4   7   1  2 o  62.737    53.940    180.00   1.03165   0.02 
   2  -4   6  2 o  42.179    37.126     0.00    1.02962   0.02 
   4  -1  -5  1 o   0.424     0.325    180.00   1.02700   0.00 
   1  -7  -2  2 o  42.907    37.917     0.00    1.03157   0.02 
   2   5   9  2 o  17.335    15.026    180.00   1.03151   0.01 
   5   3   7  1 o  68.710    60.431    180.00   1.02684   0.05 
   3   0  -7  1 o  45.277    40.347     0.00    1.02674   0.03 
   1   6   8  1 o  63.213    55.616     0.00    1.02676   0.05 
   5   6   4  1 o  76.434    65.394     0.00    1.02874   0.06 
   4   6   7  2 o  15.423    13.015     0.00    1.03121   0.01 
   5   6   2  1 o  64.778    55.410    180.00   1.02864   0.05 
   2   6  -4  2 o  198.062   174.750   180.00   1.02896   0.06 
   0   4   9  1 o  135.543   119.545   180.00   1.02605   0.11 
   4   4  -4  2 o  193.929   174.015   180.00   1.03048   0.06 
   2  -2  -8  1 o  498.451   444.907    0.00    1.02538   0.37 
   4  -3   4  1 o  10.243     9.202    180.00   1.02541   0.01 
   2   8   3  1 o  292.431   259.924    0.00    1.02724   0.23 
   4   7   5  2 o  39.162    34.921     0.00    1.02966   0.01 
   3   6   8  1 o  209.593   185.720   180.00   1.02700   0.17 
   0   4  -7  1 o   4.169     3.781    180.00   1.02461   0.00 
   4  -1  -5  2 o   0.405     0.325    180.00   1.02700   0.00 
   4   5   8  1 o   7.582     6.427    180.00   1.02628   0.01 
   5   3   7  2 o  66.640    60.431    180.00   1.02684   0.02 
   3   0  -7  2 o  44.046    40.347     0.00    1.02674   0.02 
   1   6   8  2 o  61.093    55.616     0.00    1.02676   0.02 
   5   6   4  2 o  75.213    65.394     0.00    1.02874   0.03 
   2   1  -8  1 o  142.890   130.663    0.00    1.02412   0.13 
   5   6   2  2 o  64.086    55.410    180.00   1.02864   0.02 
   2   8   2  1 o  44.363    38.956    180.00   1.02593   0.04 
   0   4   9  2 o  129.126   119.545   180.00   1.02605   0.05 
   1  -6  -6  1 o  27.450    25.380    180.00   1.02326   0.02 
   2  -2  -8  2 o  486.325   444.907    0.00    1.02538   0.18 
   4  -3   4  2 o  10.049     9.202    180.00   1.02541   0.00 
   2   8   3  2 o  288.035   259.924    0.00    1.02724   0.11 
   3   6   8  2 o  205.087   185.720   180.00   1.02700   0.08 
   3  -3  -6  1 o  63.564    57.803     0.00    1.02031   0.04 
   1  -2  -9  1 o  27.520    24.714    180.00   1.02218   0.02 
   0   4  -7  2 o   4.192     3.781    180.00   1.02461   0.00 
   0   7  -2  1 o  163.537   145.975    0.00    1.02187   0.14 
   4   5   8  2 o   7.069     6.427    180.00   1.02628   0.00 
   2   1  -8  2 o  148.707   130.663    0.00    1.02412   0.07 
   2   8   2  2 o  42.211    38.956    180.00   1.02593   0.02 
   5   1  -3  1 o  54.532    48.818    180.00   1.02083   0.04 
   1  -6  -6  2 o  29.062    25.380    180.00   1.02326   0.01 
   1   0  -9  1 o   1.862     1.645    180.00   1.02025   0.00 
   3  -3  -6  2 o  59.935    57.803     0.00    1.02031   0.02 
   1  -2  -9  2 o  26.596    24.714    180.00   1.02218   0.01 
   0   7  -2  2 o  155.171   145.975    0.00    1.02187   0.07 
   4  -1   7  1 o  94.409    90.285    180.00   1.01901   0.06 
   2   7   7  1 o  89.506    77.536     0.00    1.02080   0.07 
   1  -7   0  1 o   0.027     0.020    180.00   1.02077   0.00 
   5   2  -3  1 o  66.499    64.886    180.00   1.01871   0.05 
   2  -4  -7  1 o  54.654    50.487    180.00   1.01626   0.04 
   5   1  -3  2 o  50.178    48.818    180.00   1.02083   0.02 
   3  -5   2  1 o  13.346    12.953    180.00   1.01832   0.01 
   5   2   7  1 o  145.517   144.439   180.00   1.01831   0.10 
   1  -7   0  2 o   0.021     0.020    180.00   1.02077   0.00 
   3   1  -7  1 o  154.568   150.848   180.00   1.01773   0.12 
   1   0  -9  2 o   1.681     1.645    180.00   1.02025   0.00 
   1   5   9  1 o  354.992   348.308   180.00   1.01764   0.29 
   1  -7  -3  1 o   5.396     4.962    180.00   1.01957   0.01 
   3  -1  -7  1 o   9.034     8.666    180.00   1.01747   0.01 
   5   4   7  1 o   2.921     2.795     0.00    1.01709   0.00 
   4  -1   7  2 o  97.050    90.285    180.00   1.01901   0.03 
   2   7   7  2 o  77.374    77.536     0.00    1.02080   0.03 
   5   2  -3  2 o  70.318    64.886    180.00   1.01871   0.03 
   2  -4  -7  2 o  50.517    50.487    180.00   1.01626   0.02 
   3  -5   2  2 o  13.842    12.953    180.00   1.01832   0.01 
   5   2   7  2 o  159.311   144.439   180.00   1.01831   0.05 
   3  -4  -5  1 o   9.739     9.082     0.00    1.01525   0.01 
   3   1  -7  2 o  162.550   150.848   180.00   1.01773   0.06 
   5   4  -2  1 o   6.104     5.815     0.00    1.01706   0.00 
   1  -7  -3  2 o   5.317     4.962    180.00   1.01957   0.00 
   1   5   9  2 o  379.088   348.308   180.00   1.01764   0.15 
   2   8   4  1 o  81.706    77.557     0.00    1.01705   0.06 
   3  -1  -7  2 o   9.167     8.666    180.00   1.01747   0.00 
   3  -4  -5  2 o   8.997     9.082     0.00    1.01525   0.00 
   5   4   7  2 o   2.909     2.795     0.00    1.01709   0.00 
   0   3  -8  1 o   9.751     9.612     0.00    1.01413   0.01 
   1   8   2  1 o  118.118   107.905   180.00   1.01581   0.09 
   0   5  -6  1 o   0.010     0.010     0.00    1.01137   0.00 
   5  -1  -2  1 o  122.704   123.028   180.00   1.01331   0.09 
   2   8   1  1 o   3.976     4.077    180.00   1.01325   0.00 
   4  -2   6  1 o  15.225    15.347    180.00   1.01105   0.01 
   2  -1   9  1 o  76.917    78.235     0.00    1.01311   0.07 
   5   4  -2  2 o   6.053     5.815     0.00    1.01706   0.00 
   2   8   4  2 o  80.680    77.557     0.00    1.01705   0.03 
   1   8   3  1 o  19.827    20.268     0.00    1.01372   0.02 
   0   3  -8  2 o   9.707     9.612     0.00    1.01413   0.00 
   1   8   2  2 o  105.190   107.905   180.00   1.01581   0.04 
   1   2  10  1 o  63.825    61.917    180.00   1.01135   0.06 
   1   4  -7  1 o  163.192   162.335    0.00    1.01095   0.14 
   0   5  -6  2 o  -0.001     0.010     0.00    1.01137   0.00 
   5  -1  -2  2 o  121.197   123.028   180.00   1.01331   0.04 
   2  -6   2  1 o  15.282    15.542    180.00   1.01078   0.02 
   2   8   1  2 o   4.064     4.077    180.00   1.01325   0.00 
   3  -5  -3  1 o  52.705    53.242     0.00    1.01070   0.04 
   2  -1   9  2 o  77.187    78.235     0.00    1.01311   0.03 
   4  -2   6  2 o  13.421    15.347    180.00   1.01105   0.01 
   5   5  -1  1 o  446.771   432.018    0.00    1.01193   0.28 
   4   6  -2  1 o  12.223    13.155    180.00   1.01005   0.01 
   5   6   5  1 o   0.155     0.148     0.00    1.01166   0.00 
   5   6   1  1 o  149.805   141.661    0.00    1.01148   0.10 
   3   5   9  1 o  61.195    58.757     0.00    1.01129   0.05 
   1   8   3  2 o  20.719    20.268     0.00    1.01372   0.01 
   5  -2   1  1 o   8.006     8.682    180.00   1.00913   0.00 
   1   2  10  2 o  56.312    61.917    180.00   1.01135   0.03 
   1   4  -7  2 o  143.885   162.335    0.00    1.01095   0.06 
   2   2  10  1 o   1.201     1.485     0.00    1.00828   0.00 
   2  -6   2  2 o  13.249    15.542    180.00   1.01078   0.01 
   3  -5  -3  2 o  46.592    53.242     0.00    1.01070   0.02 
   2  -5  -6  1 o  79.299    91.918    180.00   1.00795   0.05 
   1   5  -6  1 o  58.078    68.672     0.00    1.00789   0.05 
   3   0   9  1 o  26.109    31.238     0.00    1.00782   0.02 
   5   5  -1  2 o  392.214   432.018    0.00    1.01193   0.12 
   4   6  -2  2 o  10.904    13.155    180.00   1.01005   0.00 
   5   6   5  2 o   0.133     0.148     0.00    1.01166   0.00 
   5   6   1  2 o  128.638   141.661    0.00    1.01148   0.04 
   3   5   9  2 o  53.104    58.757     0.00    1.01129   0.02 
   1   8   1  1 o  31.639    42.656     0.00    1.00676   0.02 
   5  -2   1  2 o   6.433     8.682    180.00   1.00913   0.00 
   4  -4   0  1 o   0.077     0.289    180.00   1.00635   0.00 
   3   7   7  1 o  170.686   205.209    0.00    1.00758   0.14 
   3   8   3  1 o   3.729     5.053    180.00   1.00709   0.00 
