# Supplementary material for: Sodium potassium hydrogen citrate, NaKHC6H5O7
Source: Acta Crystallogr E Crystallogr Commun. 2016 Jan 13;72(Pt 2):170–3. doi: 10.1107/S2056989016000232 (PMC4770952; doi:10.1107/S2056989016000232)
Supplement: Supplementary file 3 [file e-72-00170-RAMM093_publsup3.rtv]

data_RAMM093_publ


#---- raw/calc data loop -----
_pd_meas_2theta_range_min              4.9978
_pd_meas_2theta_range_max              100.0036
_pd_meas_2theta_range_inc              0.02021
_pd_proc_2theta_range_min              4.9078
_pd_proc_2theta_range_max              99.9136
_pd_proc_2theta_range_inc              0.02021

loop_
      _pd_meas_counts_total
      _pd_proc_ls_weight
      _pd_proc_intensity_bkg_calc
      _pd_calc_intensity_total
  12137.0   .            .            .
  11611.0   .            .            .
  10918.0   .            .            .
  11044.0   .            .            .
  10745.0   .            .            .
  10282.0   .            .            .
  10185.0   .            .            .
  9706.0    .            .            .
  9838.0    .            .            .
  9363.0    .            .            .
  9282.0    .            .            .
  9386.0    .            .            .
  8729.0    .            .            .
  8971.0    .            .            .
  8421.0    .            .            .
  8394.0    .            .            .
  8335.0    .            .            .
  8336.0    .            .            .
  8184.0    .            .            .
  8164.0    .            .            .
  7842.0    .            .            .
  7958.0    .            .            .
  7698.0    .            .            .
  7502.0    .            .            .
  7498.0    .            .            .
  7209.0    .            .            .
  7268.0    .            .            .
  7192.0    .            .            .
  7125.0    .            .            .
  7065.0    .            .            .
  6878.0    .            .            .
  6778.0    .            .            .
  6627.0    .            .            .
  6652.0    .            .            .
  6488.0    .            .            .
  6382.0    .            .            .
  6419.0    .            .            .
  6219.0    .            .            .
  6055.0    .            .            .
  6083.0    .            .            .
  6119.0    .            .            .
  6111.0    .            .            .
  5929.0    .            .            .
  5646.0    .            .            .
  5753.0    .            .            .
  5660.0    .            .            .
  5785.0    .            .            .
  5524.0    .            .            .
  5730.0    .            .            .
  5497.0    .            .            .
  5434.0    .            .            .
  5327.0    .            .            .
  5193.0    .            .            .
  5219.0    .            .            .
  5198.0    .            .            .
  5187.0    .            .            .
  5196.0    .            .            .
  4998.0    .            .            .
  5018.0    .            .            .
  4938.0    .            .            .
  4892.0    .            .            .
  4868.0    .            .            .
  4726.0    .            .            .
  4807.0    .            .            .
  4762.0    .            .            .
  4864.0    .            .            .
  4693.0    .            .            .
  4603.0    .            .            .
  4607.0    .            .            .
  4590.0    .            .            .
  4719.0    .            .            .
  4407.0    .            .            .
  4586.0    .            .            .
  4413.0    .            .            .
  4341.0    .            .            .
  4372.0    .            .            .
  4352.0    .            .            .
  4374.0    .            .            .
  4254.0    .            .            .
  4197.0    .            .            .
  4301.0    .            .            .
  4239.0    .            .            .
  4264.0    .            .            .
  4262.0    .            .            .
  4191.0    .            .            .
  4262.0    .            .            .
  4143.0    .            .            .
  3953.0    .            .            .
  4043.0    .            .            .
  4080.0    .            .            .
  4000.0    .            .            .
  4009.0    .            .            .
  3967.0    .            .            .
  4046.0    .            .            .
  3778.0    .            .            .
  3780.0    .            .            .
  3890.0    .            .            .
  3903.0    .            .            .
  3775.0    .            .            .
  3916.0    .            .            .
  3896.0    .            .            .
  3775.0    .            .            .
  3722.0    .            .            .
  3781.0    .            .            .
  3829.0    .            .            .
  3767.0    .            .            .
  3732.0    .            .            .
  3630.0    .            .            .
  3657.0    .            .            .
  3623.0    .            .            .
  3636.0    .            .            .
  3725.0    .            .            .
  3653.0    .            .            .
  3559.0    .            .            .
  3410.0    .            .            .
  3612.0    .            .            .
  3570.0    .            .            .
  3498.0    .            .            .
  3497.0    .            .            .
  3485.0    .            .            .
  3575.0    .            .            .
  3449.0    .            .            .
  3498.0    .            .            .
  3401.0    .            .            .
  3443.0    .            .            .
  3477.0    .            .            .
  3390.0    .            .            .
  3323.0    .            .            .
  3434.0    .            .            .
  3308.0    .            .            .
  3306.0    .            .            .
  3463.0    .            .            .
  3422.0    .            .            .
  3343.0    .            .            .
  3463.0    .            .            .
  3420.0    .            .            .
  3385.0    .            .            .
  3270.0    .            .            .
  3398.0    .            .            .
  3327.0    .            .            .
  3197.0    .            .            .
  3245.0    .            .            .
  3264.0    .            .            .
  3450.0    .            .            .
  3261.0    .            .            .
  3229.0    .            .            .
  3355.0    .            .            .
  3180.0    .            .            .
  3263.0    .            .            .
  3172.0    .            .            .
  3417.0    .            .            .
  3268.0    .            .            .
  3257.0    .            .            .
  3168.0    .            .            .
  3391.0    .            .            .
  3243.0    .            .            .
  3287.0    .            .            .
  3393.0    .            .            .
  3390.0    .            .            .
  3373.0    .            .            .
  3405.0    .            .            .
  3369.0    .            .            .
  3421.0    .            .            .
  3447.0    .            .            .
  3421.0    .            .            .
  3471.0    .            .            .
  3304.0    .            .            .
  3192.0    .            .            .
  3265.0    .            .            .
  3265.0    .            .            .
  3262.0    .            .            .
  3182.0    .            .            .
  3192.0    .            .            .
  3278.0    .            .            .
  3190.0    .            .            .
  3349.0    .            .            .
  3295.0    .            .            .
  3335.0    .            .            .
  3230.0    .            .            .
  3421.0    .            .            .
  3450.0    .            .            .
  3615.0    .            .            .
  3803.0    .            .            .
  4079.0    .            .            .
  4217.0    .            .            .
  4757.0    .            .            .
  4852.0    .            .            .
  5225.0    .            .            .
  5237.0    .            .            .
  4930.0    .            .            .
  4700.0    .            .            .
  4503.0    .            .            .
  4700.0    .            .            .
  4797.0    .            .            .
  5142.0    .            .            .
  5540.0    .            .            .
  6031.0    .            .            .
  6804.0    .            .            .
  7593.0    .            .            .
  8270.0    .            .            .
  9557.0    .            .            .
  10946.0   .            .            .
  12699.0   .            .            .
  15001.0   .            .            .
  17965.0   .            .            .
  21089.0   .            .            .
  24460.0   .            .            .
  27471.0   .            .            .
  28596.0   .            .            .
  26883.0   .            .            .
  22658.0   .            .            .
  17267.0   .            .            .
  11986.0   .            .            .
  7807.0    .            .            .
  5650.0    .            .            .
  4615.0    .            .            .
  4084.0    .            .            .
  3611.0    .            .            .
  3452.0    .            .            .
  3515.0    .            .            .
  3348.0    .            .            .
  3404.0    .            .            .
  3355.0    .            .            .
  3333.0    .            .            .
  3308.0    .            .            .
  3249.0    .            .            .
  3219.0    .            .            .
  3290.0    .            .            .
  3183.0    .            .            .
  3065.0    .            .            .
  3145.0    .            .            .
  3118.0    .            .            .
  3076.0    .            .            .
  3081.0    .            .            .
  3049.0    .            .            .
  3045.0    .            .            .
  3157.0    .            .            .
  3086.0    .            .            .
  3102.0    .            .            .
  3163.0    .            .            .
  2956.0    .            .            .
  3124.0    .            .            .
  3238.0    .            .            .
  3045.0    .            .            .
  2951.0    .            .            .
  3109.0    .            .            .
  2867.0    .            .            .
  3065.0    .            .            .
  2980.0     0.0003356   2897.66260   2897.66016
  2997.0     0.0003337   2898.30591   2898.30347
  3028.0     0.0003303   2898.92676   2898.92432
  2975.0     0.0003361   2899.52563   2899.52295
  2942.0     0.0003399   2900.10229   2900.09985
  2929.0     0.0003414   2900.65723   2900.65479
  3007.0     0.0003326   2901.19043   2901.18799
  2983.0     0.0003352   2901.70190   2901.69946
  2966.0     0.0003372   2902.19189   2902.18945
  2946.0     0.0003394   2902.66064   2902.65820
  2972.0     0.0003365   2903.10791   2903.10571
  2927.0     0.0003416   2903.53418   2903.53174
  2814.0     0.000355    2903.93945   2903.93726
  3046.0     0.0003283   2904.32397   2904.32153
  3004.0     0.0003329   2904.68750   2904.68530
  2984.0     0.0003351   2905.03052   2905.02808
  2825.0     0.000354    2905.35303   2905.35059
  2884.0     0.0003467   2905.65503   2905.65283
  2932.0     0.0003411   2905.93701   2905.93457
  2950.0     0.0003390   2906.19873   2906.19629
  3001.0     0.0003332   2906.44043   2906.43799
  2936.0     0.0003406   2906.66211   2906.65967
  2864.0     0.0003492   2906.86401   2906.86182
  2931.0     0.0003412   2907.04614   2907.04395
  3061.0     0.0003267   2907.20898   2907.20679
  3011.0     0.0003321   2907.35229   2907.35010
  2966.0     0.0003372   2907.47632   2907.47388
  2933.0     0.0003409   2907.58105   2907.57886
  2873.0     0.0003481   2907.66675   2907.66455
  2845.0     0.000351    2907.73340   2907.73120
  2904.0     0.0003444   2907.78125   2907.77905
  2797.0     0.000358    2907.81055   2907.80835
  2871.0     0.0003483   2907.82104   2907.81885
  2806.0     0.000356    2907.81299   2907.81079
  2915.0     0.0003431   2907.78662   2907.78442
  2833.0     0.000353    2907.74194   2907.73975
  2941.0     0.0003400   2907.67920   2907.67700
  2891.0     0.0003459   2907.59814   2907.59595
  2896.0     0.0003453   2907.49927   2907.49731
  2915.0     0.0003431   2907.38257   2907.38062
  2879.0     0.0003473   2907.24829   2907.24609
  2775.0     0.000360    2907.09619   2907.09424
  2846.0     0.000351    2906.92676   2906.92480
  2891.0     0.0003459   2906.73999   2906.73779
  2863.0     0.0003493   2906.53589   2906.53369
  2963.0     0.0003375   2906.31445   2906.31226
  2816.0     0.000355    2906.07593   2906.07397
  2792.0     0.000358    2905.82056   2905.81860
  2831.0     0.000353    2905.54834   2905.54639
  2840.0     0.000352    2905.25952   2905.25732
  2901.0     0.0003447   2904.95386   2904.95190
  2906.0     0.0003441   2904.63184   2904.62964
  2795.0     0.000358    2904.29321   2911.14722
  2948.0     0.0003392   2903.93823   2914.67334
  2740.0     0.000365    2903.56738   2915.24121
  2833.0     0.000353    2903.18018   2915.92310
  2852.0     0.0003506   2902.77686   2916.74438
  2853.0     0.0003505   2902.35791   2917.73730
  2864.0     0.0003492   2901.92310   2918.94336
  2905.0     0.0003442   2901.47241   2920.41577
  2972.0     0.0003365   2901.00635   2922.22485
  2921.0     0.0003423   2900.52466   2924.46362
  2894.0     0.0003455   2900.02759   2927.26196
  3006.0     0.0003327   2899.51538   2930.80005
  2894.0     0.0003455   2898.98779   2935.34058
  2913.0     0.0003433   2898.44531   2941.29761
  2959.0     0.0003380   2897.88770   2949.41675
  2955.0     0.0003384   2897.31543   2961.22949
  3029.0     0.0003301   2896.72827   2979.82715
  3123.0     0.0003202   2896.12622   3010.48511
  3095.0     0.0003231   2895.50977   3059.96997
  3259.0     0.0003068   2894.87891   3132.50049
  3294.0     0.0003036   2894.23340   3234.35474
  3451.0     0.0002898   2893.57397   3374.45654
  3628.0     0.0002756   2892.90015   3555.22388
  3815.0     0.0002621   2892.21216   3802.58252
  4057.0     0.0002465   2891.51025   4121.00000
  4466.0     0.0002239   2890.79443   4498.21240
  4675.0     0.0002139   2890.06470   4803.88428
  4839.0     0.0002067   2889.32153   4809.78320
  4523.0     0.0002211   2888.56445   4438.58398
  4221.0     0.0002369   2887.79419   3918.06763
  3683.0     0.0002715   2887.01025   3485.32056
  3363.0     0.0002974   2886.21289   3225.08276
  3125.0     0.0003200   2885.40259   3092.16943
  3174.0     0.0003151   2884.57886   3025.73608
  2976.0     0.0003360   2883.74219   2988.75830
  2862.0     0.0003494   2882.89258   2964.98291
  2844.0     0.000352    2882.03003   2948.14624
  2894.0     0.0003455   2881.15454   2935.57471
  2882.0     0.0003470   2880.26660   2925.85107
  2882.0     0.0003470   2879.36597   2918.10938
  2962.0     0.0003376   2878.45288   2911.79150
  2939.0     0.0003403   2877.52734   2906.52246
  2852.0     0.0003506   2876.58936   2902.03979
  2936.0     0.0003406   2875.63940   2898.15894
  2859.0     0.0003498   2874.67700   2894.74658
  2819.0     0.000355    2873.70264   2891.70215
  2914.0     0.0003432   2872.71631   2888.95093
  2881.0     0.0003471   2871.71826   2886.43628
  2937.0     0.0003405   2870.70825   2884.11328
  3001.0     0.0003332   2869.68652   2881.94653
  2794.0     0.000358    2868.65308   2879.90967
  2842.0     0.000352    2867.60840   2877.97998
  2808.0     0.000356    2866.55176   2876.13867
  2854.0     0.0003504   2865.48413   2868.65039
  2899.0     0.0003449   2864.40527   2864.40381
  2685.0     0.000372    2863.31494   2863.31348
  2782.0     0.000359    2862.21362   2862.21216
  2794.0     0.000358    2861.10107   2861.09961
  2779.0     0.000360    2859.97803   2859.97656
  2853.0     0.0003505   2858.84375   2858.84229
  2829.0     0.000353    2857.69873   2857.69727
  2819.0     0.000355    2856.54321   2856.54175
  2868.0     0.0003487   2855.37671   2855.37549
  2832.0     0.000353    2854.19995   2854.19849
  2843.0     0.000352    2853.01270   2853.01147
  2849.0     0.000351    2851.81494   2851.81372
  2799.0     0.000357    2850.60693   2850.60571
  2866.0     0.0003489   2849.38892   2849.38770
  2787.0     0.000359    2848.16064   2848.15918
  2865.0     0.0003490   2846.92212   2846.92090
  2770.0     0.000361    2845.67383   2845.67261
  2793.0     0.000358    2844.41553   2844.41431
  2860.0     0.0003497   2843.14746   2843.14624
  2773.0     0.000361    2841.86987   2841.86865
  2894.0     0.0003455   2840.58228   2845.43750
  2678.0     0.000373    2839.28516   2844.43188
  2716.0     0.000368    2837.97876   2845.91138
  2841.0     0.000352    2836.66260   2845.09424
  2775.0     0.000360    2835.33740   2844.31689
  2889.0     0.0003461   2834.00269   2843.58521
  2840.0     0.000352    2832.65894   2842.90771
  2817.0     0.000355    2831.30591   2842.29297
  2822.0     0.000354    2829.94409   2841.75220
  2928.0     0.0003415   2828.57300   2841.29907
  2808.0     0.000356    2827.19336   2840.94873
  2841.0     0.000352    2825.80469   2840.72021
  2760.0     0.000362    2824.40723   2840.63721
  2764.0     0.000362    2823.00122   2840.72852
  2795.0     0.000358    2821.58643   2841.03027
  2810.0     0.000356    2820.16309   2841.58789
  2833.0     0.000353    2818.73145   2842.45850
  2847.0     0.000351    2817.29126   2843.71777
  2879.0     0.0003473   2815.84302   2845.46411
  2774.0     0.000360    2814.38647   2847.82764
  2771.0     0.000361    2812.92163   2850.98779
  2926.0     0.0003418   2811.44873   2855.19336
  2902.0     0.0003446   2809.96777   2860.80103
  2943.0     0.0003398   2808.47900   2868.34692
  2926.0     0.0003418   2806.98218   2878.70483
  2983.0     0.0003352   2805.47754   2893.52148
  3011.0     0.0003321   2803.96533   2916.23071
  2972.0     0.0003365   2802.44507   2953.52979
  3135.0     0.0003190   2800.91772   3016.24341
  3264.0     0.0003064   2799.38232   3116.70459
  3328.0     0.0003005   2797.83960   3261.71606
  3613.0     0.0002768   2796.28979   3473.92700
  3831.0     0.0002610   2794.73242   3768.34253
  4138.0     0.0002417   2793.16772   4161.22021
  4526.0     0.0002209   2791.59595   4666.35449
  4840.0     0.0002066   2790.01685   5172.06787
  4852.0     0.0002061   2788.43066   5425.94922
  4699.0     0.0002128   2786.83789   5154.37305
  4388.0     0.0002279   2785.23779   4537.89307
  3870.0     0.0002584   2783.63110   3883.26123
  3452.0     0.0002897   2782.01733   3413.65039
  3312.0     0.0003019   2780.39673   3151.36865
  2936.0     0.0003406   2778.76978   3018.22461
  2796.0     0.000358    2777.13599   2947.93481
  2905.0     0.0003442   2775.49561   2905.66187
  2788.0     0.000359    2773.84912   2876.95117
  2881.0     0.0003471   2772.19580   2855.98267
  2829.0     0.000353    2770.53638   2839.98828
  2764.0     0.000362    2768.87061   2827.38574
  2855.0     0.0003503   2767.19849   2817.17603
  2840.0     0.000352    2765.52026   2808.70605
  2771.0     0.000361    2763.83594   2801.53052
  2752.0     0.000363    2762.14575   2795.33569
  2728.0     0.000367    2760.44922   2789.89771
  2732.0     0.000366    2758.74707   2785.05542
  2877.0     0.0003476   2757.03906   2780.68457
  2706.0     0.000370    2755.32471   2776.69312
  2837.0     0.000352    2753.60522   2773.01099
  2783.0     0.000359    2751.88013   2769.58228
  2769.0     0.000361    2750.14893   2766.36279
  2733.0     0.000366    2748.41235   2763.31836
  2699.0     0.000371    2746.67041   2760.42090
  2738.0     0.000365    2744.92285   2749.51147
  2736.0     0.000365    2743.17017   2747.41626
  2780.0     0.000360    2741.41187   2741.41138
  2809.0     0.000356    2739.64819   2739.64795
  2703.0     0.000370    2737.87964   2737.87915
  2691.0     0.000372    2736.10571   2736.10522
  2750.0     0.000364    2734.32690   2734.32666
  2676.0     0.000374    2732.54297   2732.54248
  2764.0     0.000362    2730.75391   2730.75342
  2728.0     0.000367    2728.96021   2728.95972
  2707.0     0.000369    2727.16138   2727.16089
  2649.0     0.000378    2725.35767   2725.35718
  2772.0     0.000361    2723.54956   2723.54907
  2673.0     0.000374    2721.73633   2721.73608
  2825.0     0.000354    2719.91846   2719.91821
  2698.0     0.000371    2718.09644   2718.09619
  2670.0     0.000375    2716.26953   2716.26929
  2615.0     0.000382    2714.43823   2714.43774
  2714.0     0.000368    2712.60254   2712.60229
  2689.0     0.000372    2710.76245   2710.76221
  2650.0     0.000377    2708.91772   2708.91748
  2739.0     0.000365    2707.06909   2707.06885
  2628.0     0.000381    2705.21631   2705.21606
  2709.0     0.000369    2703.35913   2703.35889
  2776.0     0.000360    2701.49805   2701.49780
  2726.0     0.000367    2699.63281   2699.63257
  2670.0     0.000375    2697.76318   2697.76294
  2723.0     0.000367    2695.89014   2695.88989
  2618.0     0.000382    2694.01294   2694.01294
  2718.0     0.000368    2692.13184   2692.13159
  2668.0     0.000375    2690.24707   2690.24707
  2623.0     0.000381    2688.35840   2688.35840
  2609.0     0.000383    2686.46631   2686.46631
  2611.0     0.000383    2684.57031   2684.57031
  2546.0     0.000393    2682.67065   2682.67065
  2578.0     0.000388    2680.76782   2680.76782
  2743.0     0.000365    2678.86108   2678.86108
  2610.0     0.000383    2676.95093   2676.95093
  2674.0     0.000374    2675.03784   2675.03760
  2711.0     0.000369    2673.12085   2673.12085
  2713.0     0.000369    2671.20093   2671.20068
  2650.0     0.000377    2669.27759   2669.27759
  2645.0     0.000378    2667.35083   2667.35083
  2729.0     0.000366    2665.42114   2665.42114
  2625.0     0.000381    2663.48828   2663.48828
  2590.0     0.000386    2661.55225   2661.55225
  2561.0     0.000390    2659.61328   2659.61328
  2644.0     0.000378    2657.67139   2657.67163
  2655.0     0.000377    2655.72656   2655.72656
  2694.0     0.000371    2653.77856   2653.77881
  2693.0     0.000371    2651.82813   2651.82813
  2664.0     0.000375    2649.87476   2649.87476
  2618.0     0.000382    2647.91846   2647.91846
  2561.0     0.000390    2645.95972   2645.95996
  2573.0     0.000389    2643.99829   2643.99829
  2659.0     0.000376    2642.03394   2642.03394
  2679.0     0.000373    2640.06738   2640.06763
  2643.0     0.000378    2638.09814   2638.09814
  2642.0     0.000379    2636.12646   2636.12671
  2570.0     0.000389    2634.15234   2634.15259
  2586.0     0.000387    2632.17578   2632.17578
  2628.0     0.000381    2630.19702   2630.19702
  2691.0     0.000372    2628.21582   2628.21582
  2662.0     0.000376    2626.23218   2626.23242
  2624.0     0.000381    2624.24658   2624.24683
  2680.0     0.000373    2622.25879   2622.25903
  2646.0     0.000378    2620.26855   2620.26880
  2580.0     0.000388    2618.27686   2618.27710
  2668.0     0.000375    2616.28247   2616.28271
  2657.0     0.000376    2614.28613   2614.28638
  2615.0     0.000382    2612.28833   2612.28857
  2613.0     0.000383    2610.28833   2610.28857
  2616.0     0.000382    2608.28613   2608.28638
  2497.0     0.000400    2606.28247   2613.07690
  2646.0     0.000378    2604.27686   2611.61890
  2572.0     0.000389    2602.26929   2613.62061
  2640.0     0.000379    2600.26050   2612.58350
  2531.0     0.000395    2598.24976   2611.67529
  2745.0     0.000364    2596.23706   2610.92114
  2588.0     0.000386    2594.22314   2610.35181
  2631.0     0.000380    2592.20752   2610.00610
  2568.0     0.000389    2590.19019   2609.93384
  2585.0     0.000387    2588.17188   2613.32544
  2588.0     0.000386    2586.15161   2614.20117
  2653.0     0.000377    2584.13013   2617.18359
  2546.0     0.000393    2582.10742   2619.41113
  2626.0     0.000381    2580.08301   2622.56909
  2622.0     0.000381    2578.05762   2626.96533
  2587.0     0.000387    2576.03076   2633.07153
  2711.0     0.000369    2574.00269   2641.68823
  2729.0     0.000366    2571.97363   2654.39038
  2768.0     0.000361    2569.94312   2674.43481
  2704.0     0.000370    2567.91162   2708.05737
  2781.0     0.000360    2565.87915   2765.72119
  2834.0     0.000353    2563.84546   2862.49487
  3106.0     0.0003220   2561.81079   3015.06812
  3288.0     0.0003041   2559.77539   3243.63135
  3524.0     0.0002838   2557.73877   3570.95996
  3820.0     0.0002618   2555.70117   3971.36572
  4325.0     0.0002312   2553.66309   4374.12207
  4475.0     0.0002235   2551.62402   4607.10791
  4428.0     0.0002258   2549.58398   4513.34424
  4268.0     0.0002343   2547.54321   4152.34082
  3825.0     0.0002614   2545.50195   3690.05957
  3324.0     0.0003008   2543.45972   3274.58667
  3046.0     0.0003283   2541.41699   2991.99902
  2881.0     0.0003471   2539.37354   2832.72876
  2750.0     0.000364    2537.32959   2754.16699
  2667.0     0.000375    2535.28516   2720.92969
  2772.0     0.000361    2533.23999   2714.95093
  2781.0     0.000360    2531.19434   2732.74756
  2856.0     0.0003501   2529.14819   2780.24609
  2883.0     0.0003469   2527.10181   2868.41724
  3055.0     0.0003273   2525.05518   3012.10571
  3293.0     0.0003037   2523.00757   3220.40747
  3651.0     0.0002739   2520.96021   3489.87598
  3785.0     0.0002642   2518.91235   3775.97632
  4138.0     0.0002417   2516.86426   3984.50562
  4054.0     0.0002467   2514.81567   3995.85449
  3830.0     0.0002611   2512.76733   3798.03857
  3586.0     0.0002789   2510.71851   3489.91113
  3303.0     0.0003028   2508.66943   3173.09277
  2944.0     0.0003397   2506.62061   2927.27002
  2757.0     0.000363    2504.57153   2770.87622
  2704.0     0.000370    2502.52222   2682.40747
  2610.0     0.000383    2500.47314   2634.58911
  2530.0     0.000395    2498.42407   2603.93335
  2700.0     0.000370    2496.37476   2588.35938
  2520.0     0.000397    2494.32568   2576.66211
  2599.0     0.000385    2492.27710   2571.26758
  2612.0     0.000383    2490.22778   2569.41577
  2563.0     0.000390    2488.17920   2571.61011
  2699.0     0.000371    2486.13086   2579.73096
  2677.0     0.000374    2484.08252   2597.74585
  2761.0     0.000362    2482.03442   2632.09497
  2792.0     0.000358    2479.98682   2690.13135
  2846.0     0.000351    2477.93896   2779.97046
  2993.0     0.0003341   2475.89209   2917.01367
  3178.0     0.0003147   2473.84521   3091.84180
  3360.0     0.0002976   2471.79858   3276.63623
  3316.0     0.0003016   2469.75269   3378.43066
  3241.0     0.0003085   2467.70679   3318.95264
  3148.0     0.0003177   2465.66187   3159.87012
  3014.0     0.0003318   2463.61743   2977.41846
  2910.0     0.0003436   2461.57300   2835.13550
  2854.0     0.0003504   2459.52954   2774.77344
  2839.0     0.000352    2457.48657   2797.13110
  2932.0     0.0003411   2455.44385   2899.20996
  3082.0     0.0003245   2453.40210   3085.84839
  3339.0     0.0002995   2451.36108   3372.45190
  3659.0     0.0002733   2449.32031   3751.97852
  4133.0     0.0002420   2447.28052   4154.12793
  4173.0     0.0002396   2445.24170   4430.35303
  4259.0     0.0002348   2443.20313   4393.11816
  3879.0     0.0002578   2441.16553   4061.12598
  3607.0     0.0002772   2439.12915   3615.03955
  3469.0     0.0002883   2437.09277   3187.36401
  3011.0     0.0003321   2435.05762   2880.30103
  2712.0     0.000369    2433.02368   2701.88062
  2627.0     0.000381    2430.99023   2607.52808
  2574.0     0.000389    2428.95801   2556.65796
  2582.0     0.000387    2426.92651   2525.81055
  2531.0     0.000395    2424.89575   2504.54810
  2523.0     0.000396    2422.86646   2488.63867
  2567.0     0.000390    2420.83789   2476.15234
  2558.0     0.000391    2418.81006   2466.02417
  2504.0     0.000399    2416.78394   2455.01611
  2523.0     0.000396    2414.75830   2448.01123
  2537.0     0.000394    2412.73438   2440.64331
  2421.0     0.000413    2410.71118   2435.35864
  2423.0     0.000413    2408.68896   2430.61572
  2443.0     0.000409    2406.66846   2426.30322
  2472.0     0.000405    2404.64893   2422.33276
  2393.0     0.000418    2402.63037   2418.64087
  2421.0     0.000413    2400.61328   2415.17847
  2374.0     0.000421    2398.59741   2411.90405
  2344.0     0.000427    2396.58276   2408.78760
  2405.0     0.000416    2394.56958   2405.80396
  2384.0     0.000419    2392.55762   2399.11621
  2383.0     0.000420    2390.54688   2396.61182
  2483.0     0.000403    2388.53784   2389.90283
  2473.0     0.000404    2386.52979   2386.53052
  2428.0     0.000412    2384.52319   2384.52417
  2462.0     0.000406    2382.51831   2382.51929
  2564.0     0.000390    2380.51465   2380.51563
  2586.0     0.000387    2378.51245   2378.51343
  2665.0     0.000375    2376.51196   2376.51294
  2635.0     0.000380    2374.51294   2374.51367
  2571.0     0.000389    2372.51514   2372.51611
  2688.0     0.000372    2370.51929   2370.52002
  2497.0     0.000400    2368.52466   2368.52563
  2439.0     0.000410    2366.53149   2366.53247
  2411.0     0.000415    2364.54053   2391.68970
  2443.0     0.000409    2362.55078   2391.32446
  2556.0     0.000391    2360.56250   2404.40601
  2559.0     0.000391    2358.57642   2405.15283
  2610.0     0.000383    2356.59155   2406.16602
  2554.0     0.000392    2354.60864   2407.47949
  2415.0     0.000414    2352.62720   2409.13599
  2500.0     0.000400    2350.64771   2411.18335
  2544.0     0.000393    2348.66992   2413.67896
  2394.0     0.000418    2346.69385   2416.69263
  2474.0     0.000404    2344.71948   2420.30615
  2515.0     0.000398    2342.74731   2424.61938
  2474.0     0.000404    2340.77661   2429.75464
  2438.0     0.000410    2338.80762   2435.86084
  2457.0     0.000407    2336.84082   2443.12231
  2463.0     0.000406    2334.87573   2451.77246
  2474.0     0.000404    2332.91260   2462.10303
  2484.0     0.000403    2330.95142   2474.48779
  2490.0     0.000402    2328.99219   2489.41455
  2433.0     0.000411    2327.03467   2507.52539
  2488.0     0.000402    2325.07935   2529.66943
  2499.0     0.000400    2323.12598   2557.01782
  2496.0     0.000401    2321.17407   2591.19629
  2621.0     0.000382    2319.22485   2634.51416
  2748.0     0.000364    2317.27759   2690.44067
  2656.0     0.000377    2315.33179   2764.58960
  2792.0     0.000358    2313.38892   2867.32617
  2916.0     0.0003429   2311.44751   3020.12158
  3144.0     0.0003181   2309.50806   3266.71216
  3776.0     0.0002648   2307.57129   3686.52197
  4403.0     0.0002271   2305.63623   4405.05859
  5562.0     0.0001798   2303.70361   5574.73633
  7341.0     0.0001362   2301.77271   7299.07959
  9464.0     0.0001057   2299.84399   9687.62109
  12130.0    0.0000824   2297.91797   12499.22949
  14630.0    0.0000684   2295.99341   14675.24023
  15019.0    0.0000666   2294.07153   15147.23730
  14230.0    0.0000703   2292.15186   13585.71094
  12074.0    0.0000828   2290.23413   11075.50195
  9676.0     0.0001033   2288.31885   8328.87402
  6991.0     0.0001430   2286.40601   6049.16113
  5014.0     0.0001994   2284.49512   4568.59033
  3766.0     0.0002655   2282.58643   3728.21387
  3010.0     0.0003322   2280.68042   3274.60669
  2623.0     0.000381    2278.77637   3019.13501
  2491.0     0.000401    2276.87476   2858.78955
  2522.0     0.000397    2274.97583   2747.27319
  2593.0     0.000386    2273.07886   2664.64551
  2473.0     0.000404    2271.18408   2601.16602
  2513.0     0.000398    2269.29224   2551.17773
  2440.0     0.000410    2267.40234   2510.99707
  2380.0     0.000420    2265.51489   2478.12671
  2377.0     0.000421    2263.63013   2450.82568
  2360.0     0.000424    2261.74756   2427.83032
  2310.0     0.000433    2259.86743   2408.21948
  2320.0     0.000431    2257.98999   2391.31226
  2364.0     0.000423    2256.11499   2376.58252
  2308.0     0.000433    2254.24194   2363.62866
  2285.0     0.000438    2252.37183   2352.14282
  2233.0     0.000448    2250.50439   2341.87378
  2356.0     0.000424    2248.63916   2332.62744
  2291.0     0.000436    2246.77637   2324.24243
  2325.0     0.000430    2244.91626   2333.79956
  2243.0     0.000446    2243.05884   2327.79736
  2334.0     0.000428    2241.20361   2322.42871
  2164.0     0.000462    2239.35107   2330.49121
  2373.0     0.000421    2237.50146   2326.99707
  2292.0     0.000436    2235.65381   2326.01343
  2340.0     0.000427    2233.80908   2323.74609
  2340.0     0.000427    2231.96704   2322.03223
  2356.0     0.000424    2230.12769   2294.04102
  2334.0     0.000428    2228.29053   2294.93750
  2297.0     0.000435    2226.45654   2296.33252
  2267.0     0.000441    2224.62476   2285.46509
  2289.0     0.000437    2222.79590   2288.73975
  2331.0     0.000429    2220.96973   2292.68701
  2357.0     0.000424    2219.14600   2297.43237
  2399.0     0.000417    2217.32495   2303.12866
  2268.0     0.000441    2215.50684   2309.96704
  2261.0     0.000442    2213.69141   2318.19116
  2296.0     0.000436    2211.87842   2328.11499
  2370.0     0.000422    2210.06860   2340.13965
  2290.0     0.000437    2208.26123   2354.80298
  2427.0     0.000412    2206.45630   2372.82349
  2490.0     0.000402    2204.65479   2395.17725
  2518.0     0.000397    2202.85547   2423.26489
  2476.0     0.000404    2201.05933   2459.19067
  2483.0     0.000403    2199.26563   2506.54224
  2627.0     0.000381    2197.47485   2572.17920
  2716.0     0.000368    2195.68701   2670.04028
  2882.0     0.0003470   2193.90210   2827.68091
  3152.0     0.0003173   2192.11938   3094.94751
  3696.0     0.0002706   2190.34009   3551.77246
  4273.0     0.0002340   2188.56348   4303.08984
  5346.0     0.0001871   2186.78931   5436.37793
  6715.0     0.0001489   2185.01831   6966.15283
  8432.0     0.0001186   2183.25024   8764.53418
  9995.0     0.0001001   2181.48462   10393.15527
  11124.0    0.0000899   2179.72241   11297.90527
  10947.0    0.0000913   2177.96289   11188.39648
  10227.0    0.0000978   2176.20581   10219.27148
  8821.0     0.0001134   2174.45215   8666.57520
  6872.0     0.0001455   2172.70117   6917.56348
  5457.0     0.0001833   2170.95313   5404.13428
  4249.0     0.0002353   2169.20801   4263.18701
  3419.0     0.0002925   2167.46606   3500.28809
  3017.0     0.0003315   2165.72656   3042.59692
  2871.0     0.0003483   2163.98999   2781.00391
  2657.0     0.000376    2162.25684   2628.39331
  2615.0     0.000382    2160.52612   2531.97388
  2684.0     0.000373    2158.79858   2464.85229
  2746.0     0.000364    2157.07422   2414.57568
  2645.0     0.000378    2155.35229   2375.25342
  2567.0     0.000390    2153.63379   2343.68652
  2269.0     0.000441    2151.91797   2317.84253
  2321.0     0.000431    2150.20557   2296.34448
  2218.0     0.000451    2148.49561   2278.20117
  2219.0     0.000451    2146.78882   2262.69458
  2111.0     0.000474    2145.08521   2249.29053
  2298.0     0.000435    2143.38428   2237.58081
  2164.0     0.000462    2141.68652   2227.25317
  2297.0     0.000435    2139.99194   2218.06689
  2114.0     0.000473    2138.30005   2209.82764
  2138.0     0.000468    2136.61133   2202.38306
  2049.0     0.000488    2134.92578   2195.61157
  2143.0     0.000467    2133.24316   2189.41211
  2158.0     0.000463    2131.56323   2183.70190
  2133.0     0.000469    2129.88696   2178.41528
  2131.0     0.000469    2128.21362   2173.49438
  2272.0     0.000440    2126.54297   2168.89185
  2071.0     0.000483    2124.87549   2164.56909
  2225.0     0.000449    2123.21118   2160.49194
  2138.0     0.000468    2121.54980   2156.63086
  2119.0     0.000472    2119.89185   2136.31812
  2155.0     0.000464    2118.23657   2136.96167
  2108.0     0.000474    2116.58447   2122.32202
  2055.0     0.000487    2114.93555   2120.83081
  2187.0     0.000457    2113.28955   2121.05615
  2192.0     0.000456    2111.64673   2117.93188
  2047.0     0.000489    2110.00708   2116.86084
  2060.0     0.000485    2108.37036   2115.87329
  2097.0     0.000477    2106.73706   2114.98633
  2137.0     0.000468    2105.10669   2114.21997
  2112.0     0.000473    2103.47900   2113.59985
  2135.0     0.000468    2101.85522   2113.16113
  2144.0     0.000466    2100.23413   2112.94702
  2140.0     0.000467    2098.61597   2113.01660
  2164.0     0.000462    2097.00122   2113.45093
  2044.0     0.000489    2095.38940   2114.36157
  2161.0     0.000463    2093.78101   2115.90601
  2182.0     0.000458    2092.17554   2118.31763
  2166.0     0.000462    2090.57324   2121.96118
  2158.0     0.000463    2088.97412   2127.47437
  2185.0     0.000458    2087.37817   2136.15869
  2201.0     0.000454    2085.78491   2150.81665
  2253.0     0.000444    2084.19556   2177.11597
  2343.0     0.000427    2082.60889   2230.44067
  2442.0     0.000410    2081.02539   2315.32910
  2436.0     0.000411    2079.44531   2449.29590
  2635.0     0.000380    2077.86816   2638.03613
  2724.0     0.000367    2076.29395   2854.52539
  2941.0     0.0003400   2074.72339   3012.59448
  2933.0     0.0003409   2073.15576   3024.06250
  2758.0     0.000363    2071.59106   2903.16357
  2648.0     0.000378    2070.03003   2731.21289
  2425.0     0.000412    2068.47168   2539.27710
  2243.0     0.000446    2066.91650   2370.07202
  2225.0     0.000449    2065.36499   2255.62646
  2168.0     0.000461    2063.81641   2189.43750
  2051.0     0.000488    2062.27100   2154.01318
  2184.0     0.000458    2060.72876   2134.80615
  2151.0     0.000465    2059.18970   2123.44043
  2154.0     0.000464    2057.65356   2116.14673
  2154.0     0.000464    2056.12109   2111.39502
  2164.0     0.000462    2054.59155   2108.51880
  2211.0     0.000452    2053.06543   2107.20874
  2214.0     0.000452    2051.54224   2107.34277
  2289.0     0.000437    2050.02197   2108.94263
  2194.0     0.000456    2048.50562   2112.15918
  2333.0     0.000429    2046.99194   2117.29907
  2328.0     0.000430    2045.48145   2124.87085
  2369.0     0.000422    2043.97449   2135.69653
  2418.0     0.000414    2042.47046   2151.19385
  2402.0     0.000416    2040.96936   2174.12036
  2356.0     0.000424    2039.47205   2210.41528
  2447.0     0.000409    2037.97754   2274.10059
  2723.0     0.000367    2036.48633   2386.89380
  3020.0     0.0003311   2034.99841   2589.21558
  3210.0     0.0003115   2033.51355   2921.43872
  3553.0     0.0002815   2032.03162   3405.45044
  4318.0     0.0002316   2030.55359   4006.35522
  4554.0     0.0002196   2029.07837   4609.50342
  4663.0     0.0002145   2027.60620   4751.73291
  4508.0     0.0002218   2026.13745   4525.33203
  4129.0     0.0002422   2024.67188   4095.88599
  3642.0     0.0002746   2023.20923   3600.07690
  3092.0     0.0003234   2021.75024   3121.60181
  2788.0     0.000359    2020.29419   2782.42578
  2607.0     0.000384    2018.84131   2590.00220
  2546.0     0.000393    2017.39197   2498.82764
  2455.0     0.000407    2015.94531   2465.06274
  2363.0     0.000423    2014.50195   2462.05957
  2471.0     0.000405    2013.06238   2478.14453
  2501.0     0.000400    2011.62537   2509.77222
  2471.0     0.000405    2010.19189   2557.08130
  2468.0     0.000405    2008.76147   2622.46338
  2746.0     0.000364    2007.33386   2710.82520
  2690.0     0.000372    2005.91016   2831.59790
  2981.0     0.0003355   2004.48938   3004.64746
  3391.0     0.0002949   2003.07153   3273.01050
  3975.0     0.0002516   2001.65723   3726.44556
  4751.0     0.0002105   2000.24609   4533.70166
  6482.0     0.0001543   1998.83777   5965.42773
  8863.0     0.0001128   1997.43311   8355.78027
  12018.0    0.0000832   1996.03149   11928.95313
  16371.0    0.0000611   1994.63306   16534.85352
  20634.0    0.0000485   1993.23767   21436.30078
  24301.0    0.0000412   1991.84570   25089.22656
  25575.0    0.0000391   1990.45654   25952.18164
  24188.0    0.0000413   1989.07117   24013.03516
  20869.0    0.0000479   1987.68848   20393.77539
  16378.0    0.0000611   1986.30908   15978.35449
  12028.0    0.0000831   1984.93311   11654.41895
  8312.0     0.0001203   1983.55994   8233.33398
  5540.0     0.0001805   1982.18994   5908.08008
  4038.0     0.0002476   1980.82361   4484.45068
  3124.0     0.0003201   1979.46008   3670.14502
  2883.0     0.0003469   1978.09973   3209.76953
  2587.0     0.000387    1976.74280   2934.43921
  2635.0     0.000380    1975.38855   2753.39233
  2480.0     0.000403    1974.03809   2623.57324
  2401.0     0.000416    1972.69043   2524.75024
  2333.0     0.000429    1971.34595   2446.79077
  2313.0     0.000432    1970.00476   2383.86621
  2228.0     0.000449    1968.66663   2332.20410
  2215.0     0.000451    1967.33142   2289.20337
  2244.0     0.000446    1965.99988   2252.99854
  2112.0     0.000473    1964.67114   2222.17090
  2180.0     0.000459    1963.34583   2195.67554
  2081.0     0.000481    1962.02344   2172.70728
  2068.0     0.000484    1960.70422   2152.63232
  2047.0     0.000489    1959.38794   2134.95801
  1980.0     0.000505    1958.07544   2119.29980
  1989.0     0.000503    1956.76550   2105.33130
  2059.0     0.000486    1955.45898   2092.80176
  1968.0     0.000508    1954.15564   2081.50269
  2003.0     0.000499    1952.85510   2071.25879
  1963.0     0.000509    1951.55774   2061.92798
  2011.0     0.000497    1950.26392   2053.39404
  1996.0     0.000501    1948.97278   2046.78906
  1960.0     0.000510    1947.68506   2042.24182
  1991.0     0.000502    1946.40051   2035.86609
  2070.0     0.000483    1945.11865   2030.62512
  1990.0     0.000503    1943.84009   2026.58020
  2145.0     0.000466    1942.56506   2021.78369
  2046.0     0.000489    1941.29260   2016.10535
  1937.0     0.000516    1940.02356   2012.21118
  2079.0     0.000481    1938.75757   2008.71204
  2018.0     0.000496    1937.49438   1948.72449
  1929.0     0.000518    1936.23474   1948.77209
  2068.0     0.000484    1934.97803   1949.06543
  1912.0     0.000523    1933.72437   1949.66833
  1979.0     0.000505    1932.47388   1963.81421
  1944.0     0.000514    1931.22632   1966.11145
  2037.0     0.000491    1929.98169   1969.16846
  2017.0     0.000496    1928.74072   1979.81238
  2084.0     0.000480    1927.50244   1998.66052
  2029.0     0.000493    1926.26721   2007.78491
  2097.0     0.000477    1925.03528   2021.29919
  1986.0     0.000504    1923.80615   2049.72754
  2173.0     0.000460    1922.58008   2088.51245
  2191.0     0.000456    1921.35730   2156.69092
  2300.0     0.000435    1920.13745   2270.29395
  2476.0     0.000404    1918.92053   2438.59888
  2644.0     0.000378    1917.70691   2651.17310
  2896.0     0.0003453   1916.49609   2864.01172
  3022.0     0.0003309   1915.28833   2998.12402
  2994.0     0.0003340   1914.08386   3000.92188
  2884.0     0.0003467   1912.88232   2901.94238
  2735.0     0.000366    1911.68359   2750.42065
  2636.0     0.000379    1910.48816   2575.34277
  2484.0     0.000403    1909.29578   2413.79858
  2365.0     0.000423    1908.10608   2295.84302
  2164.0     0.000462    1906.91968   2226.72363
  2235.0     0.000447    1905.73621   2196.92017
  2201.0     0.000454    1904.55591   2195.02222
  2135.0     0.000468    1903.37830   2212.82495
  2270.0     0.000441    1902.20361   2247.03955
  2235.0     0.000447    1901.03247   2300.35913
  2436.0     0.000411    1899.86377   2383.35889
  2616.0     0.000382    1898.69836   2519.41968
  2864.0     0.0003492   1897.53601   2751.43921
  3296.0     0.0003034   1896.37634   3145.56885
  3834.0     0.0002608   1895.21960   3782.33813
  4745.0     0.0002107   1894.06628   4728.75098
  5757.0     0.0001737   1892.91553   5944.69287
  7100.0     0.0001408   1891.76782   7314.96924
  8235.0     0.0001214   1890.62317   8630.31055
  8939.0     0.0001119   1889.48132   9588.90430
  9876.0     0.0001013   1888.34241   10145.28320
  10293.0    0.0000972   1887.20667   10452.78711
  10358.0    0.0000965   1886.07373   10382.55664
  10274.0    0.0000973   1884.94373   9772.99219
  9081.0     0.0001101   1883.81665   8729.35645
  7931.0     0.0001261   1882.69250   7503.17334
  6700.0     0.0001493   1881.57104   6250.06836
  5458.0     0.0001832   1880.45300   5071.90234
  4207.0     0.0002377   1879.33752   4092.17700
  3520.0     0.0002841   1878.22498   3371.95947
  2840.0     0.000352    1877.11548   2891.50903
  2540.0     0.000394    1876.00867   2593.82861
  2434.0     0.000411    1874.90466   2417.81616
  2203.0     0.000454    1873.80396   2314.67896
  2159.0     0.000463    1872.70593   2252.88013
  2150.0     0.000465    1871.61084   2215.48999
  2061.0     0.000485    1870.51843   2194.17188
  2099.0     0.000476    1869.42896   2184.21167
  2167.0     0.000461    1868.34253   2181.65991
  2148.0     0.000466    1867.25879   2182.34229
  2080.0     0.000481    1866.17786   2183.58545
  2106.0     0.000475    1865.09998   2187.01636
  2113.0     0.000473    1864.02478   2197.68970
  2158.0     0.000463    1862.95227   2223.58813
  2446.0     0.000409    1861.88306   2281.04175
  2518.0     0.000397    1860.81628   2402.70068
  2855.0     0.0003503   1859.75244   2644.82837
  3307.0     0.0003024   1858.69141   3083.27026
  4026.0     0.0002484   1857.63318   3769.21167
  4689.0     0.0002133   1856.57751   4657.12891
  5481.0     0.0001824   1855.52515   5536.05908
  5704.0     0.0001753   1854.47534   5996.77490
  5641.0     0.0001773   1853.42822   5814.05811
  5083.0     0.0001967   1852.38403   5261.23242
  4413.0     0.0002266   1851.34253   4606.23584
  3657.0     0.0002734   1850.30371   3861.59424
  3006.0     0.0003327   1849.26794   3164.37207
  2503.0     0.000400    1848.23474   2665.11426
  2200.0     0.000455    1847.20435   2346.37500
  2043.0     0.000489    1846.17676   2177.16089
  1958.0     0.000511    1845.15173   2085.14209
  1863.0     0.000537    1844.12976   2024.75537
  1870.0     0.000535    1843.11023   1989.02124
  1871.0     0.000534    1842.09351   1962.97534
  1937.0     0.000516    1841.07971   1942.98291
  1792.0     0.000558    1840.06836   1927.16174
  1863.0     0.000537    1839.05969   1914.36267
  1845.0     0.000542    1838.05408   1903.81921
  1832.0     0.000546    1837.05090   1894.98621
  1838.0     0.000544    1836.05042   1887.47961
  1813.0     0.000552    1835.05273   1881.01721
  1798.0     0.000556    1834.05774   1875.38623
  1834.0     0.000545    1833.06519   1870.42676
  1869.0     0.000535    1832.07568   1866.01794
  1804.0     0.000554    1831.08875   1861.91931
  1773.0     0.000564    1830.10413   1858.34668
  1838.0     0.000544    1829.12256   1855.09058
  1758.0     0.000569    1828.14355   1837.41211
  1813.0     0.000552    1827.16687   1835.69556
  1748.0     0.000572    1826.19336   1834.06738
  1750.0     0.000571    1825.22229   1825.22253
  1781.0     0.000561    1824.25366   1824.25403
  1793.0     0.000558    1823.28784   1823.28809
  1845.0     0.000542    1822.32458   1822.32483
  1748.0     0.000572    1821.36377   1821.36401
  1759.0     0.000569    1820.40588   1820.40625
  1801.0     0.000555    1819.45044   1819.45068
  1823.0     0.000549    1818.49756   1818.49780
  1820.0     0.000549    1817.54736   1817.54761
  1903.0     0.000525    1816.59949   1816.59973
  1806.0     0.000554    1815.65454   1815.65479
  1780.0     0.000562    1814.71191   1814.71228
  1851.0     0.000540    1813.77197   1814.03967
  1763.0     0.000567    1812.83459   1813.12390
  1751.0     0.000571    1811.89966   1812.21338
  1739.0     0.000575    1810.96716   1811.43945
  1772.0     0.000564    1810.03748   1810.55176
  1747.0     0.000572    1809.11023   1809.67224
  1707.0     0.000586    1808.18542   1808.80212
  1763.0     0.000567    1807.26331   1807.94324
  1760.0     0.000568    1806.34351   1807.09692
  1712.0     0.000584    1805.42615   1806.26563
  1644.0     0.000608    1804.51172   1805.45264
  1723.0     0.000580    1803.59949   1804.66187
  1790.0     0.000559    1802.68982   1803.89868
  1720.0     0.000581    1801.78247   1803.17053
  1778.0     0.000562    1800.87769   1802.48767
  1707.0     0.000586    1799.97522   1801.86548
  1776.0     0.000563    1799.07581   1801.32703
  1759.0     0.000569    1798.17822   1800.91223
  1795.0     0.000557    1797.28333   1800.70386
  1733.0     0.000577    1796.39099   1800.88965
  1707.0     0.000586    1795.50085   1801.88110
  1704.0     0.000587    1794.61316   1804.45178
  1635.0     0.000612    1793.72815   1809.74780
  1757.0     0.000569    1792.84521   1818.88000
  1749.0     0.000572    1791.96497   1832.45325
  1748.0     0.000572    1791.08716   1846.38184
  1761.0     0.000568    1790.21143   1857.12537
  1816.0     0.000551    1789.33838   1858.98035
  1791.0     0.000558    1788.46765   1851.48157
  1834.0     0.000545    1787.59912   1841.19861
  1807.0     0.000553    1786.73328   1829.63599
  1854.0     0.000539    1785.86963   1816.90759
  1803.0     0.000555    1785.00818   1805.84778
  1711.0     0.000584    1784.14941   1797.93433
  1670.0     0.000599    1783.29285   1792.86731
  1697.0     0.000589    1782.43860   1789.76062
  1741.0     0.000574    1781.58679   1787.76733
  1725.0     0.000580    1780.73718   1786.33862
  1715.0     0.000583    1779.88989   1785.20386
  1780.0     0.000562    1779.04517   1784.25085
  1724.0     0.000580    1778.20251   1784.41455
  1774.0     0.000564    1777.36218   1783.77332
  1769.0     0.000565    1776.52417   1783.27014
  1709.0     0.000585    1775.68848   1783.34753
  1694.0     0.000590    1774.85498   1783.10815
  1702.0     0.000588    1774.02393   1783.03528
  1786.0     0.000560    1773.19495   1783.14282
  1829.0     0.000547    1772.36829   1783.48901
  1856.0     0.000539    1771.54395   1784.15393
  1788.0     0.000559    1770.72180   1785.28369
  1901.0     0.000526    1769.90186   1787.17615
  2003.0     0.000499    1769.08435   1790.45935
  2184.0     0.000458    1768.26904   1796.39148
  2411.0     0.000415    1767.45581   1806.93042
  2706.0     0.000370    1766.64478   1825.83728
  2660.0     0.000376    1765.83594   1856.46558
  2532.0     0.000395    1765.02954   1900.80432
  2458.0     0.000407    1764.22510   1956.69604
  2445.0     0.000409    1763.42310   2014.75012
  2348.0     0.000426    1762.62317   2060.49634
  2189.0     0.000457    1761.82520   2078.05786
  2049.0     0.000488    1761.02942   2063.65479
  2078.0     0.000481    1760.23621   2029.43408
  1933.0     0.000517    1759.44482   1985.03943
  1902.0     0.000526    1758.65564   1935.44580
  1898.0     0.000527    1757.86877   1889.15173
  1839.0     0.000544    1757.08374   1853.38171
  1837.0     0.000544    1756.30103   1830.37939
  1757.0     0.000569    1755.52051   1819.96985
  1706.0     0.000586    1754.74182   1822.42627
  1821.0     0.000549    1753.96558   1840.39832
  1916.0     0.000522    1753.19128   1879.06189
  1899.0     0.000527    1752.41907   1942.94629
  2053.0     0.000487    1751.64893   2028.16638
  2058.0     0.000486    1750.88098   2116.73462
  2226.0     0.000449    1750.11499   2180.44922
  2160.0     0.000463    1749.35120   2187.84912
  2131.0     0.000469    1748.58936   2146.47949
  2027.0     0.000493    1747.82947   2088.19727
  1911.0     0.000523    1747.07202   2020.84949
  1876.0     0.000533    1746.31628   1946.22510
  1885.0     0.000531    1745.56262   1879.99207
  1806.0     0.000554    1744.81116   1831.49048
  1813.0     0.000552    1744.06152   1800.18848
  1761.0     0.000568    1743.31384   1781.56934
  1718.0     0.000582    1742.56836   1770.67590
  1682.0     0.000595    1741.82483   1763.88062
  1687.0     0.000593    1741.08325   1759.16504
  1695.0     0.000590    1740.34375   1755.57214
  1701.0     0.000588    1739.60620   1752.66272
  1730.0     0.000578    1738.87048   1750.21545
  1668.0     0.000600    1738.13696   1751.00098
  1670.0     0.000599    1737.40527   1749.30713
  1754.0     0.000570    1736.67554   1747.82104
  1634.0     0.000612    1735.94775   1745.69446
  1660.0     0.000602    1735.22205   1746.04688
  1630.0     0.000613    1734.49805   1745.11865
  1642.0     0.000609    1733.77612   1761.51184
  1696.0     0.000590    1733.05615   1761.42834
  1664.0     0.000601    1732.33789   1761.94189
  1755.0     0.000570    1731.62183   1766.08508
  1634.0     0.000612    1730.90735   1772.39551
  1658.0     0.000603    1730.19482   1774.08386
  1643.0     0.000609    1729.48450   1776.07935
  1635.0     0.000612    1728.77576   1778.42188
  1767.0     0.000566    1728.06897   1781.15784
  1704.0     0.000587    1727.36414   1784.34546
  1749.0     0.000572    1726.66089   1788.05688
  1717.0     0.000582    1725.95984   1792.37854
  1685.0     0.000593    1725.26038   1797.42285
  1686.0     0.000593    1724.56287   1802.35120
  1782.0     0.000561    1723.86719   1809.34180
  1738.0     0.000575    1723.17334   1817.56702
  1761.0     0.000568    1722.48108   1827.36169
  1804.0     0.000554    1721.79102   1838.61853
  1724.0     0.000580    1721.10266   1852.82214
  1777.0     0.000563    1720.41589   1870.25952
  1785.0     0.000560    1719.73120   1892.13867
  1873.0     0.000534    1719.04810   1920.68628
  1871.0     0.000534    1718.36658   1960.26636
  1931.0     0.000518    1717.68726   2019.19604
  2119.0     0.000472    1717.00952   2111.65601
  2105.0     0.000475    1716.33350   2257.30518
  2480.0     0.000403    1715.65930   2475.89209
  2833.0     0.000353    1714.98669   2774.99854
  3396.0     0.0002945   1714.31592   3140.10181
  3850.0     0.0002597   1713.64697   3550.71265
  4512.0     0.0002216   1712.97974   4008.90063
  5070.0     0.0001972   1712.31396   4611.66797
  5981.0     0.0001672   1711.65015   5516.28516
  7226.0     0.0001384   1710.98804   6714.56201
  8123.0     0.0001231   1710.32739   7946.35449
  8752.0     0.0001143   1709.66870   8802.14746
  8724.0     0.0001146   1709.01172   8896.73340
  7978.0     0.0001253   1708.35632   8306.49316
  6964.0     0.0001436   1707.70239   7431.85938
  5975.0     0.0001674   1707.05029   6414.46338
  4786.0     0.0002089   1706.40002   5282.47803
  3811.0     0.0002624   1705.75110   4209.34912
  2954.0     0.0003385   1705.10388   3370.17529
  2421.0     0.000413    1704.45850   2794.93921
  2184.0     0.000458    1703.81458   2438.38794
  1964.0     0.000509    1703.17212   2229.54492
  1873.0     0.000534    1702.53162   2107.16968
  1800.0     0.000556    1701.89258   2030.88367
  1815.0     0.000551    1701.25513   1978.91809
  1755.0     0.000570    1700.61926   1940.81055
  1758.0     0.000569    1699.98499   1911.61084
  1765.0     0.000567    1699.35217   1888.75757
  1779.0     0.000562    1698.72119   1870.73035
  1787.0     0.000560    1698.09167   1856.51013
  1711.0     0.000584    1697.46362   1845.41199
  1701.0     0.000588    1696.83728   1836.96692
  1686.0     0.000593    1696.21228   1830.86804
  1708.0     0.000585    1695.58887   1826.94653
  1703.0     0.000587    1694.96729   1825.15381
  1753.0     0.000570    1694.34692   1825.56030
  1671.0     0.000598    1693.72827   1828.37744
  1770.0     0.000565    1693.11096   1833.99194
  1732.0     0.000577    1692.49524   1843.04675
  1740.0     0.000575    1691.88086   1856.61157
  1804.0     0.000554    1691.26831   1877.53699
  1790.0     0.000559    1690.65698   1905.31812
  1920.0     0.000521    1690.04724   1955.67871
  2151.0     0.000465    1689.43896   2045.10376
  2275.0     0.000440    1688.83203   2208.43750
  2588.0     0.000386    1688.22668   2499.46069
  2997.0     0.0003337   1687.62292   2959.20508
  3835.0     0.0002608   1687.02026   3586.88721
  4374.0     0.0002286   1686.41931   4279.00391
  4859.0     0.0002058   1685.81982   4806.76270
  4976.0     0.0002010   1685.22156   4931.47607
  4636.0     0.0002157   1684.62476   4674.29736
  4240.0     0.0002358   1684.02954   4283.34912
  3795.0     0.0002635   1683.43555   3854.80957
  3276.0     0.0003053   1682.84302   3351.66943
  2667.0     0.000375    1682.25195   2844.62671
  2209.0     0.000453    1681.66211   2440.40430
  2064.0     0.000484    1681.07385   2166.37939
  1932.0     0.000518    1680.48694   2000.44250
  1813.0     0.000552    1679.90125   1910.60193
  1799.0     0.000556    1679.31702   1857.08435
  1798.0     0.000556    1678.73413   1824.03748
  1773.0     0.000564    1678.15247   1803.55920
  1790.0     0.000559    1677.57239   1787.34509
  1818.0     0.000550    1676.99353   1775.33997
  1734.0     0.000577    1676.41602   1766.63818
  1754.0     0.000570    1675.83984   1760.95251
  1779.0     0.000562    1675.26477   1758.61646
  1760.0     0.000568    1674.69128   1760.76440
  1803.0     0.000555    1674.11902   1769.46875
  1839.0     0.000544    1673.54797   1787.56482
  1989.0     0.000503    1672.97839   1817.84253
  2074.0     0.000482    1672.40991   1861.49170
  2183.0     0.000458    1671.84265   1915.98364
  2214.0     0.000452    1671.27698   1973.33447
  2510.0     0.000398    1670.71228   2020.87476
  2575.0     0.000388    1670.14905   2045.33313
  2574.0     0.000389    1669.58691   2041.47986
  2639.0     0.000379    1669.02600   2016.17859
  2553.0     0.000392    1668.46631   1978.40259
  2536.0     0.000394    1667.90808   1933.29175
  2456.0     0.000407    1667.35095   1886.44226
  2152.0     0.000465    1666.79504   1845.32373
  2141.0     0.000467    1666.24036   1815.38342
  1920.0     0.000521    1665.68677   1796.83777
  1947.0     0.000514    1665.13428   1786.70959
  1857.0     0.000539    1664.58337   1799.47778
  1910.0     0.000524    1664.03333   1834.25867
  1941.0     0.000515    1663.48474   1899.33813
  2045.0     0.000489    1662.93713   2019.43433
  2189.0     0.000457    1662.39063   2205.93726
  2476.0     0.000404    1661.84546   2460.43872
  2885.0     0.0003466   1661.30151   2754.48657
  2979.0     0.0003357   1660.75842   3024.10205
  3112.0     0.0003213   1660.21667   3186.44995
  3258.0     0.0003069   1659.67603   3189.57935
  3077.0     0.0003250   1659.13647   3070.23584
  2853.0     0.0003505   1658.59814   2892.94995
  2538.0     0.000394    1658.06091   2680.84204
  2429.0     0.000412    1657.52478   2445.48901
  2222.0     0.000450    1656.98975   2222.59180
  2041.0     0.000490    1656.45569   2043.01538
  1883.0     0.000531    1655.92273   1915.07666
  1815.0     0.000551    1655.39111   1833.21191
  1751.0     0.000571    1654.86047   1786.59912
  1778.0     0.000562    1654.33081   1764.63953
  1710.0     0.000585    1653.80225   1759.20166
  1633.0     0.000612    1653.27478   1764.03064
  1759.0     0.000569    1652.74829   1772.80261
  1695.0     0.000590    1652.22302   1778.58838
  1794.0     0.000557    1651.69861   1775.64380
  1733.0     0.000577    1651.17529   1763.66833
  1707.0     0.000586    1650.65308   1749.64807
  1801.0     0.000555    1650.13184   1734.75513
  1755.0     0.000570    1649.61157   1718.10608
  1902.0     0.000526    1649.09241   1702.06348
  1773.0     0.000564    1648.57422   1688.50903
  1773.0     0.000564    1648.05701   1678.36841
  1769.0     0.000565    1647.54089   1671.35291
  1669.0     0.000599    1647.02576   1666.64771
  1678.0     0.000596    1646.51147   1663.39380
  1579.0     0.000633    1645.99817   1660.95862
  1599.0     0.000625    1645.48596   1658.97375
  1659.0     0.000603    1644.97461   1657.25928
  1691.0     0.000591    1644.46436   1670.19214
  1657.0     0.000604    1643.95483   1669.65588
  1687.0     0.000593    1643.44653   1669.30896
  1607.0     0.000622    1642.93909   1669.14148
  1753.0     0.000570    1642.43250   1676.39307
  1852.0     0.000540    1641.92688   1677.36316
  1842.0     0.000543    1641.42212   1678.68958
  2038.0     0.000491    1640.91821   1680.26050
  2232.0     0.000448    1640.41553   1682.10156
  2235.0     0.000447    1639.91357   1684.47021
  2044.0     0.000489    1639.41248   1687.19946
  1931.0     0.000518    1638.91235   1690.32410
  1941.0     0.000515    1638.41296   1693.56091
  1955.0     0.000512    1637.91455   1697.70215
  1820.0     0.000549    1637.41711   1702.46643
  1825.0     0.000548    1636.92041   1707.79077
  1826.0     0.000548    1636.42456   1714.19531
  1829.0     0.000547    1635.92969   1721.66492
  1775.0     0.000563    1635.43567   1730.43359
  1699.0     0.000589    1634.94238   1740.80005
  1705.0     0.000587    1634.45007   1753.14954
  1701.0     0.000588    1633.95850   1768.00647
  1745.0     0.000573    1633.46777   1786.07104
  1843.0     0.000543    1632.97791   1808.33398
  1822.0     0.000549    1632.48889   1836.32385
  1890.0     0.000529    1632.00049   1872.72974
  1973.0     0.000507    1631.51318   1923.01733
  1999.0     0.000500    1631.02649   1999.21191
  2291.0     0.000436    1630.54077   2126.41138
  2431.0     0.000411    1630.05566   2350.86475
  2825.0     0.000354    1629.57141   2742.32104
  3424.0     0.0002921   1629.08801   3378.49048
  4300.0     0.0002326   1628.60522   4303.63525
  5480.0     0.0001825   1628.12329   5461.81543
  6759.0     0.0001480   1627.64221   6646.84912
  7736.0     0.0001293   1627.16162   7545.64404
  8083.0     0.0001237   1626.68201   7906.10107
  8067.0     0.0001240   1626.20313   7818.87500
  7556.0     0.0001323   1625.72498   7571.15527
  7076.0     0.0001413   1625.24744   7226.75635
  6678.0     0.0001497   1624.77087   6658.12549
  5831.0     0.0001715   1624.29480   5815.47168
  4806.0     0.0002081   1623.81946   4904.59912
  4148.0     0.0002411   1623.34497   4136.65186
  3410.0     0.0002933   1622.87109   3548.29004
  2956.0     0.0003383   1622.39795   3062.62646
  2576.0     0.000388    1621.92554   2657.16187
  2352.0     0.000425    1621.45374   2349.68140
  2118.0     0.000472    1620.98267   2137.58765
  1850.0     0.000541    1620.51233   2001.44519
  1851.0     0.000540    1620.04260   1917.32507
  1784.0     0.000561    1619.57361   1864.57739
  1721.0     0.000581    1619.10522   1829.29553
  1754.0     0.000570    1618.63745   1803.84277
  1776.0     0.000563    1618.17053   1784.57495
  1713.0     0.000584    1617.70410   1769.56433
  1713.0     0.000584    1617.23828   1757.87402
  1688.0     0.000592    1616.77319   1748.89307
  1740.0     0.000575    1616.30872   1742.25049
  1785.0     0.000560    1615.84473   1737.65259
  1665.0     0.000601    1615.38159   1735.00305
  1747.0     0.000572    1614.91895   1734.28894
  1648.0     0.000607    1614.45691   1735.61926
  1662.0     0.000602    1613.99548   1739.26843
  1694.0     0.000590    1613.53479   1745.80481
  1729.0     0.000578    1613.07434   1756.43994
  1783.0     0.000561    1612.61487   1773.81555
  1837.0     0.000544    1612.15588   1803.59033
  1917.0     0.000522    1611.69739   1856.76563
  2033.0     0.000492    1611.23950   1951.96997
  2218.0     0.000451    1610.78223   2100.71240
  2465.0     0.000406    1610.32544   2374.56470
  2732.0     0.000366    1609.86926   2747.42212
  3239.0     0.0003087   1609.41370   3217.61792
  3829.0     0.0002612   1608.95862   3714.36646
  4282.0     0.0002335   1608.50403   4143.51416
  4639.0     0.0002156   1608.05017   4373.39453
  4622.0     0.0002164   1607.59668   4358.46680
  4318.0     0.0002316   1607.14380   4163.81543
  3846.0     0.0002600   1606.69141   3869.37085
  3479.0     0.0002874   1606.23950   3515.19312
  3108.0     0.0003218   1605.78821   3122.24609
  2667.0     0.000375    1605.33728   2739.94482
  2312.0     0.000433    1604.88696   2420.51025
  2061.0     0.000485    1604.43713   2175.80908
  1965.0     0.000509    1603.98779   2008.72876
  1811.0     0.000552    1603.53894   1905.20288
  1740.0     0.000575    1603.09058   1851.22058
  1808.0     0.000553    1602.64258   1820.82422
  1793.0     0.000558    1602.19531   1805.95032
  1779.0     0.000562    1601.74829   1799.88586
  1783.0     0.000561    1601.30188   1799.40967
  1739.0     0.000575    1600.85583   1806.38586
  1764.0     0.000567    1600.41028   1813.59534
  1777.0     0.000563    1599.96509   1826.15125
  1885.0     0.000531    1599.52063   1845.29321
  1853.0     0.000540    1599.07629   1877.34412
  1938.0     0.000516    1598.63257   1925.94739
  2169.0     0.000461    1598.18921   2008.45544
  2198.0     0.000455    1597.74634   2152.10498
  2436.0     0.000411    1597.30371   2397.74756
  2750.0     0.000364    1596.86169   2793.33179
  3350.0     0.0002985   1596.42004   3375.49512
  4047.0     0.0002471   1595.97888   4137.63721
  4934.0     0.0002027   1595.53796   4994.37061
  5791.0     0.0001727   1595.09753   5767.29150
  6206.0     0.0001611   1594.65735   6239.95508
  6008.0     0.0001664   1594.21790   6280.52051
  5527.0     0.0001809   1593.77856   5996.33057
  5079.0     0.0001969   1593.33972   5561.08643
  4810.0     0.0002079   1592.90125   5049.92334
  4201.0     0.0002380   1592.46301   4472.81885
  3648.0     0.0002741   1592.02539   3931.72412
  3372.0     0.0002966   1591.58789   3543.54517
  3127.0     0.0003198   1591.15076   3394.75806
  3198.0     0.0003127   1590.71423   3512.89673
  3751.0     0.0002666   1590.27783   3872.56274
  4030.0     0.0002481   1589.84180   4357.44873
  4760.0     0.0002101   1589.40625   4789.24707
  5047.0     0.0001981   1588.97083   5004.19287
  4945.0     0.0002022   1588.53589   4999.21436
  4903.0     0.0002040   1588.10120   4894.41113
  4885.0     0.0002047   1587.66687   4716.23633
  4507.0     0.0002219   1587.23279   4404.03711
  4051.0     0.0002469   1586.79919   3968.29419
  3574.0     0.0002798   1586.36584   3515.59888
  3086.0     0.0003240   1585.93262   3115.45117
  2776.0     0.000360    1585.50000   2778.28516
  2365.0     0.000423    1585.06750   2501.33057
  2288.0     0.000437    1584.63513   2286.01050
  2122.0     0.000471    1584.20337   2127.55786
  1947.0     0.000514    1583.77173   2017.21155
  1936.0     0.000517    1583.34033   1946.96924
  1887.0     0.000530    1582.90942   1911.22949
  1915.0     0.000522    1582.47852   1910.15088
  2032.0     0.000492    1582.04797   1953.50098
  2165.0     0.000462    1581.61780   2072.17188
  2326.0     0.000430    1581.18774   2272.90820
  2588.0     0.000386    1580.75806   2583.03662
  2869.0     0.0003486   1580.32849   2983.87036
  3420.0     0.0002924   1579.89917   3407.24463
  3713.0     0.0002693   1579.47021   3705.12891
  3775.0     0.0002649   1579.04150   3796.86304
  3647.0     0.0002742   1578.61304   3677.43677
  3361.0     0.0002975   1578.18469   3464.80762
  3193.0     0.0003132   1577.75659   3220.76831
  2861.0     0.0003495   1577.32861   2951.84204
  2636.0     0.000379    1576.90112   2648.67334
  2339.0     0.000428    1576.47363   2357.28809
  2100.0     0.000476    1576.04651   2120.66895
  1934.0     0.000517    1575.61951   1952.25720
  1849.0     0.000541    1575.19263   1845.18237
  1711.0     0.000584    1574.76599   1783.26917
  1724.0     0.000580    1574.33960   1745.09961
  1742.0     0.000574    1573.91345   1727.73413
  1688.0     0.000592    1573.48743   1719.14819
  1729.0     0.000578    1573.06152   1715.96118
  1725.0     0.000580    1572.63586   1714.45984
  1726.0     0.000579    1572.21033   1717.05212
  1732.0     0.000577    1571.78503   1725.90356
  1776.0     0.000563    1571.35986   1738.80273
  1866.0     0.000536    1570.93494   1756.75732
  1907.0     0.000524    1570.51013   1788.92261
  1997.0     0.000501    1570.08545   1833.04041
  2127.0     0.000470    1569.66101   1905.78674
  2292.0     0.000436    1569.23657   2039.97852
  2634.0     0.000380    1568.81226   2284.82520
  3112.0     0.0003213   1568.38831   2710.44141
  3774.0     0.0002650   1567.96436   3366.59131
  4808.0     0.0002080   1567.54041   4233.60352
  5974.0     0.0001674   1567.11682   5147.74219
  6492.0     0.0001540   1566.69324   5812.05518
  6376.0     0.0001568   1566.26965   5958.03320
  5674.0     0.0001762   1565.84644   5657.34619
  5076.0     0.0001970   1565.42322   5223.39551
  4764.0     0.0002099   1565.00000   4788.67627
  4157.0     0.0002406   1564.57715   4285.88281
  3535.0     0.0002829   1564.15430   3673.58447
  2869.0     0.0003486   1563.73132   3075.01587
  2398.0     0.000417    1563.30872   2589.31201
  2187.0     0.000457    1562.88611   2247.03589
  1975.0     0.000506    1562.46362   2035.47510
  1846.0     0.000542    1562.04126   1908.74878
  1769.0     0.000565    1561.61890   1835.93787
  1747.0     0.000572    1561.19666   1793.16101
  1854.0     0.000539    1560.77441   1771.28040
  1814.0     0.000551    1560.35229   1757.42969
  1750.0     0.000571    1559.93018   1752.86157
  1875.0     0.000533    1559.50830   1759.51270
  1794.0     0.000557    1559.08643   1777.49890
  1822.0     0.000549    1558.66455   1814.62842
  1984.0     0.000504    1558.24268   1882.25293
  2139.0     0.000468    1557.82092   2003.46533
  2376.0     0.000421    1557.39929   2191.44922
  2621.0     0.000382    1556.97754   2469.96484
  2951.0     0.0003389   1556.55603   2831.15942
  3332.0     0.0003001   1556.13440   3211.71973
  3586.0     0.0002789   1555.71289   3490.33984
  3610.0     0.0002770   1555.29126   3534.86987
  3360.0     0.0002976   1554.86987   3385.98291
  3236.0     0.0003090   1554.44836   3178.04272
  3058.0     0.0003270   1554.02698   2988.42065
  2758.0     0.000363    1553.60559   2791.89746
  2594.0     0.000386    1553.18420   2549.29932
  2165.0     0.000462    1552.76270   2302.94067
  2159.0     0.000463    1552.34143   2107.75317
  2079.0     0.000481    1551.92004   1982.43982
  1916.0     0.000522    1551.49866   1924.72571
  1988.0     0.000503    1551.07739   1920.03125
  2056.0     0.000486    1550.65601   1982.79211
  2252.0     0.000444    1550.23450   2121.02930
  2343.0     0.000427    1549.81323   2360.47266
  2757.0     0.000363    1549.39185   2726.38940
  3111.0     0.0003214   1548.97034   3225.18433
  3820.0     0.0002618   1548.54907   3819.89209
  4264.0     0.0002345   1548.12744   4417.60596
  4894.0     0.0002043   1547.70605   4893.66748
  5334.0     0.0001875   1547.28455   5122.99170
  5090.0     0.0001965   1546.86292   5111.25781
  4793.0     0.0002086   1546.44141   4912.92090
  4455.0     0.0002245   1546.01990   4584.35596
  4051.0     0.0002469   1545.59814   4165.00684
  3642.0     0.0002746   1545.17651   3706.71655
  3280.0     0.0003049   1544.75476   3258.31934
  2748.0     0.000364    1544.33301   2858.38940
  2510.0     0.000398    1543.91113   2542.82495
  2128.0     0.000470    1543.48926   2336.24170
  2267.0     0.000441    1543.06726   2244.30225
  2131.0     0.000469    1542.64539   2259.50684
  2225.0     0.000449    1542.22327   2366.04810
  2367.0     0.000422    1541.80115   2540.65796
  2695.0     0.000371    1541.37891   2749.06934
  3005.0     0.0003328   1540.95667   2949.80469
  3321.0     0.0003011   1540.53418   3089.15332
  3462.0     0.0002889   1540.11194   3140.95288
  3307.0     0.0003024   1539.68933   3104.96680
  3223.0     0.0003103   1539.26685   3010.68774
  2996.0     0.0003338   1538.84412   2883.72119
  2962.0     0.0003376   1538.42139   2740.12573
  2845.0     0.000351    1537.99841   2589.08691
  2690.0     0.000372    1537.57556   2446.27979
  2492.0     0.000401    1537.15259   2325.06274
  2416.0     0.000414    1536.72937   2237.07007
  2324.0     0.000430    1536.30615   2202.84839
  2403.0     0.000416    1535.88281   2250.25342
  2493.0     0.000401    1535.45935   2403.23584
  2863.0     0.0003493   1535.03577   2676.29980
  3100.0     0.0003226   1534.61218   3069.01563
  3669.0     0.0002726   1534.18835   3554.65601
  4234.0     0.0002362   1533.76453   4068.94531
  4678.0     0.0002138   1533.34045   4491.41357
  4805.0     0.0002081   1532.91638   4705.88428
  4705.0     0.0002125   1532.49207   4688.63477
  4621.0     0.0002164   1532.06775   4495.12061
  4284.0     0.0002334   1531.64331   4211.09082
  3783.0     0.0002643   1531.21851   3867.58789
  3508.0     0.0002851   1530.79382   3468.82935
  3037.0     0.0003293   1530.36890   3058.73462
  2614.0     0.000383    1529.94385   2677.93140
  2311.0     0.000433    1529.51855   2358.76611
  2118.0     0.000472    1529.09326   2114.43848
  1793.0     0.000558    1528.66772   1941.60962
  1777.0     0.000563    1528.24219   1827.66345
  1736.0     0.000576    1527.81641   1755.47937
  1626.0     0.000615    1527.39038   1710.54138
  1692.0     0.000591    1526.96436   1681.91663
  1688.0     0.000592    1526.53809   1662.82947
  1748.0     0.000572    1526.11169   1649.54822
  1685.0     0.000593    1525.68506   1635.54272
  1752.0     0.000571    1525.25842   1629.38623
  1699.0     0.000589    1524.83154   1625.69080
  1712.0     0.000584    1524.40442   1624.23547
  1703.0     0.000587    1523.97729   1625.01831
  1722.0     0.000581    1523.54968   1626.12488
  1663.0     0.000601    1523.12219   1633.03552
  1703.0     0.000587    1522.69446   1646.29028
  1717.0     0.000582    1522.26648   1667.98877
  1746.0     0.000573    1521.83838   1707.04724
  1876.0     0.000533    1521.41003   1774.19116
  1941.0     0.000515    1520.98145   1883.45142
  2163.0     0.000462    1520.55286   2048.16064
  2259.0     0.000443    1520.12402   2273.74976
  2686.0     0.000372    1519.69495   2550.78418
  3048.0     0.0003281   1519.26563   2847.36987
  3274.0     0.0003054   1518.83618   3108.78589
  3343.0     0.0002991   1518.40649   3274.31592
  3465.0     0.0002886   1517.97668   3308.16895
  3379.0     0.0002959   1517.54663   3260.60303
  3159.0     0.0003166   1517.11633   3173.38672
  3238.0     0.0003088   1516.68591   3070.24365
  2906.0     0.0003441   1516.25525   2942.20093
  2653.0     0.000377    1515.82422   2793.64600
  2670.0     0.000375    1515.39319   2637.04492
  2403.0     0.000416    1514.96191   2475.16040
  2177.0     0.000459    1514.53040   2326.08618
  2116.0     0.000473    1514.09851   2195.69189
  2021.0     0.000495    1513.66663   2084.15039
  1942.0     0.000515    1513.23438   1991.30029
  1907.0     0.000524    1512.80200   1907.12769
  1865.0     0.000536    1512.36938   1831.87915
  1795.0     0.000557    1511.93652   1767.47400
  1656.0     0.000604    1511.50330   1715.69763
  1698.0     0.000589    1511.06995   1677.04102
  1721.0     0.000581    1510.63647   1651.46191
  1777.0     0.000563    1510.20264   1637.96118
  1701.0     0.000588    1509.76855   1637.63818
  1753.0     0.000570    1509.33435   1652.46655
  1878.0     0.000532    1508.89978   1686.30200
  1891.0     0.000529    1508.46497   1736.25769
  1952.0     0.000512    1508.03015   1798.63953
  2050.0     0.000488    1507.59485   1860.28845
  2046.0     0.000489    1507.15930   1913.90027
  1994.0     0.000502    1506.72363   1923.81787
  2013.0     0.000497    1506.28760   1908.63074
  1895.0     0.000528    1505.85120   1884.68713
  2000.0     0.000500    1505.41479   1862.55261
  1886.0     0.000530    1504.97815   1829.83081
  1902.0     0.000526    1504.54102   1802.57434
  1780.0     0.000562    1504.10376   1781.59045
  1863.0     0.000537    1503.66626   1783.38989
  1845.0     0.000542    1503.22839   1815.26416
  1832.0     0.000546    1502.79041   1905.41895
  2096.0     0.000477    1502.35205   2073.55957
  2270.0     0.000441    1501.91345   2334.59302
  2543.0     0.000393    1501.47461   2693.19263
  2902.0     0.0003446   1501.03552   3128.31226
  3241.0     0.0003085   1500.59607   3555.47827
  3626.0     0.0002758   1500.15637   3848.64600
  3701.0     0.0002702   1499.71655   3915.19360
  3706.0     0.0002698   1499.27625   3813.02539
  3461.0     0.0002889   1498.83582   3663.16699
  3305.0     0.0003026   1498.39490   3517.57642
  3161.0     0.0003164   1497.95398   3348.75098
  3161.0     0.0003164   1497.51257   3121.34180
  2974.0     0.0003362   1497.07104   2861.71484
  2686.0     0.000372    1496.62915   2627.66064
  2489.0     0.000402    1496.18689   2463.89136
  2322.0     0.000431    1495.74438   2387.47705
  2323.0     0.000430    1495.30164   2396.85645
  2334.0     0.000428    1494.85864   2493.46582
  2575.0     0.000388    1494.41528   2699.24731
  2867.0     0.0003488   1493.97168   3051.88867
  3174.0     0.0003151   1493.52771   3588.91724
  3828.0     0.0002612   1493.08337   4300.80566
  4495.0     0.0002225   1492.63904   5110.14844
  5150.0     0.0001942   1492.19409   5808.00732
  6018.0     0.0001662   1491.74902   6107.37891
  6071.0     0.0001647   1491.30359   5973.50635
  5780.0     0.0001730   1490.85791   5698.96484
  5514.0     0.0001814   1490.41187   5535.75488
  5547.0     0.0001803   1489.96558   5494.81152
  5541.0     0.0001805   1489.51892   5408.11768
  5456.0     0.0001833   1489.07202   5179.27051
  5237.0     0.0001909   1488.62488   4801.01270
  4895.0     0.0002043   1488.17725   4345.52783
  4474.0     0.0002235   1487.72949   3936.89258
  3753.0     0.0002665   1487.28137   3640.42627
  3446.0     0.0002902   1486.83276   3430.52612
  3315.0     0.0003017   1486.38403   3239.13306
  3235.0     0.0003091   1485.93506   3032.25562
  2950.0     0.0003390   1485.48547   2819.84009
  2661.0     0.000376    1485.03589   2618.23340
  2505.0     0.000399    1484.58582   2434.26563
  2225.0     0.000449    1484.13538   2290.63281
  2170.0     0.000461    1483.68481   2176.65723
  2095.0     0.000477    1483.23376   2082.17041
  1968.0     0.000508    1482.78235   1999.52698
  1935.0     0.000517    1482.33081   1936.26953
  1804.0     0.000554    1481.87891   1880.33447
  1781.0     0.000561    1481.42664   1844.09302
  1837.0     0.000544    1480.97400   1833.28772
  1870.0     0.000535    1480.52100   1857.85510
  1888.0     0.000530    1480.06763   1938.24597
  2062.0     0.000485    1479.61414   2079.22095
  2257.0     0.000443    1479.16028   2294.97095
  2526.0     0.000396    1478.70605   2572.65332
  2887.0     0.0003464   1478.25146   2865.14185
  3217.0     0.0003108   1477.79651   3085.70288
  3303.0     0.0003028   1477.34119   3172.39941
  3395.0     0.0002946   1476.88574   3177.92798
  3577.0     0.0002796   1476.42981   3228.07129
  3534.0     0.0002830   1475.97363   3394.70898
  3851.0     0.0002597   1475.51709   3701.01685
  4309.0     0.0002321   1475.06006   4083.45947
  4747.0     0.0002107   1474.60291   4460.60791
  5148.0     0.0001943   1474.14526   4701.93359
  5190.0     0.0001927   1473.68738   4702.48438
  4857.0     0.0002059   1473.22913   4526.78271
  4743.0     0.0002108   1472.77051   4278.50977
  4296.0     0.0002328   1472.31152   4033.59253
  3992.0     0.0002505   1471.85229   3769.67725
  3567.0     0.0002803   1471.39270   3456.94995
  3362.0     0.0002974   1470.93274   3127.16528
  3032.0     0.0003298   1470.47241   2829.69312
  2761.0     0.000362    1470.01172   2626.18945
  2547.0     0.000393    1469.55066   2549.83081
  2565.0     0.000390    1469.08948   2622.75830
  2734.0     0.000366    1468.62769   2847.70117
  3041.0     0.0003288   1468.16565   3217.80835
  3398.0     0.0002943   1467.70337   3684.32080
  3936.0     0.0002541   1467.24060   4195.62109
  4551.0     0.0002197   1466.77759   4665.45557
  4898.0     0.0002042   1466.31421   4989.95410
  5359.0     0.0001866   1465.85034   5105.22510
  5164.0     0.0001936   1465.38623   5015.77490
  4930.0     0.0002028   1464.92188   4791.81885
  4454.0     0.0002245   1464.45691   4487.71924
  4108.0     0.0002434   1463.99170   4124.45703
  3876.0     0.0002580   1463.52625   3714.28223
  3360.0     0.0002976   1463.06030   3287.51465
  2906.0     0.0003441   1462.59424   2885.37695
  2540.0     0.000394    1462.12756   2537.95142
  2257.0     0.000443    1461.66052   2259.06226
  2018.0     0.000496    1461.19336   2046.09753
  1883.0     0.000531    1460.72571   1899.27161
  1859.0     0.000538    1460.25769   1803.77686
  1780.0     0.000562    1459.78931   1744.78943
  1767.0     0.000566    1459.32056   1710.44604
  1739.0     0.000575    1458.85144   1697.56787
  1657.0     0.000604    1458.38208   1701.09570
  1728.0     0.000579    1457.91235   1716.98889
  1778.0     0.000562    1457.44214   1759.78687
  1784.0     0.000561    1456.97168   1825.87451
  1895.0     0.000528    1456.50085   1926.54285
  2009.0     0.000498    1456.02942   2058.29712
  2114.0     0.000473    1455.55798   2213.46924
  2287.0     0.000437    1455.08606   2389.39258
  2578.0     0.000388    1454.61377   2576.50195
  2648.0     0.000378    1454.14111   2794.81665
  3036.0     0.0003294   1453.66809   3094.91187
  3295.0     0.0003035   1453.19458   3536.84131
  3733.0     0.0002679   1452.72095   4124.64941
  4409.0     0.0002268   1452.24683   4751.90039
  4980.0     0.0002008   1451.77234   5178.83496
  5330.0     0.0001876   1451.29749   5171.52734
  5005.0     0.0001998   1450.82239   4807.07520
  4548.0     0.0002199   1450.34668   4374.06055
  4063.0     0.0002461   1449.87085   4026.38696
  3802.0     0.0002630   1449.39465   3750.63013
  3498.0     0.0002859   1448.91809   3406.81445
  3153.0     0.0003172   1448.44092   2977.76831
  2755.0     0.000363    1447.96350   2555.65625
  2250.0     0.000444    1447.48596   2206.62598
  1940.0     0.000515    1447.00769   1966.72485
  1718.0     0.000582    1446.52930   1823.14661
  1728.0     0.000579    1446.05054   1754.39441
  1720.0     0.000581    1445.57129   1739.58716
  1725.0     0.000580    1445.09167   1763.41321
  1720.0     0.000581    1444.61194   1812.75183
  1829.0     0.000547    1444.13147   1868.81909
  1818.0     0.000550    1443.65088   1904.83813
  1973.0     0.000507    1443.17004   1898.89258
  1889.0     0.000529    1442.68848   1859.82483
  1779.0     0.000562    1442.20679   1814.09387
  1832.0     0.000546    1441.72473   1775.62561
  1664.0     0.000601    1441.24231   1740.58594
  1673.0     0.000598    1440.75940   1699.05322
  1689.0     0.000592    1440.27625   1648.34668
  1568.0     0.000638    1439.79272   1599.18066
  1517.0     0.000659    1439.30872   1557.74011
  1565.0     0.000639    1438.82446   1527.03723
  1527.0     0.000655    1438.33984   1506.91833
  1461.0     0.000684    1437.85474   1493.74841
  1465.0     0.000683    1437.36938   1483.08716
  1519.0     0.000658    1436.88354   1477.61609
  1497.0     0.000668    1436.39758   1473.65051
  1488.0     0.000672    1435.91101   1470.56250
  1423.0     0.000703    1435.42419   1468.05847
  1449.0     0.000690    1434.93701   1464.75757
  1453.0     0.000688    1434.44946   1454.71985
  1447.0     0.000691    1433.96143   1453.93921
  1407.0     0.000711    1433.47314   1453.51794
  1363.0     0.000734    1432.98450   1453.54773
  1426.0     0.000701    1432.49548   1454.20117
  1450.0     0.000690    1432.00610   1451.56311
  1447.0     0.000691    1431.51636   1454.61499
  1441.0     0.000694    1431.02612   1459.28552
  1531.0     0.000653    1430.53577   1466.15015
  1437.0     0.000696    1430.04492   1476.54175
  1513.0     0.000661    1429.55371   1488.27600
  1434.0     0.000697    1429.06213   1502.17664
  1577.0     0.000634    1428.57019   1517.72156
  1561.0     0.000641    1428.07776   1534.47742
  1504.0     0.000665    1427.58521   1552.47852
  1544.0     0.000648    1427.09216   1573.95764
  1597.0     0.000626    1426.59875   1600.88623
  1556.0     0.000643    1426.10510   1635.77759
  1636.0     0.000611    1425.61096   1681.60156
  1728.0     0.000579    1425.11633   1735.20654
  1807.0     0.000553    1424.62170   1791.68323
  1809.0     0.000553    1424.12646   1843.75732
  1894.0     0.000528    1423.63086   1881.91443
  1940.0     0.000515    1423.13501   1900.35986
  1991.0     0.000502    1422.63867   1897.82593
  1919.0     0.000521    1422.14221   1878.59583
  1861.0     0.000537    1421.64514   1846.10889
  1931.0     0.000518    1421.14771   1804.45740
  1903.0     0.000525    1420.65015   1756.21289
  1816.0     0.000551    1420.15210   1704.52222
  1817.0     0.000550    1419.65356   1653.13232
  1680.0     0.000595    1419.15491   1605.75708
  1576.0     0.000635    1418.65576   1564.41541
  1551.0     0.000645    1418.15613   1530.97681
  1493.0     0.000670    1417.65637   1505.89209
  1505.0     0.000664    1417.15625   1488.89514
  1409.0     0.000710    1416.65552   1479.66760
  1501.0     0.000666    1416.15466   1478.55859
  1499.0     0.000667    1415.65344   1487.07996
  1546.0     0.000647    1415.15173   1508.00562
  1494.0     0.000669    1414.64978   1544.27808
  1589.0     0.000629    1414.14746   1596.93896
  1613.0     0.000620    1413.64478   1662.52222
  1658.0     0.000603    1413.14172   1730.55554
  1620.0     0.000617    1412.63843   1782.74475
  1698.0     0.000589    1412.13464   1800.69910
  1703.0     0.000587    1411.63062   1784.54260
  1769.0     0.000565    1411.12610   1752.45776
  1593.0     0.000628    1410.62122   1719.96729
  1660.0     0.000602    1410.11621   1689.69104
  1496.0     0.000668    1409.61072   1655.89209
  1592.0     0.000628    1409.10486   1614.69885
  1516.0     0.000660    1408.59863   1571.27380
  1443.0     0.000693    1408.09204   1533.03528
  1511.0     0.000662    1407.58533   1508.40063
  1453.0     0.000688    1407.07800   1494.49194
  1451.0     0.000689    1406.57043   1496.67310
  1444.0     0.000693    1406.06262   1514.82776
  1599.0     0.000625    1405.55432   1549.83228
  1548.0     0.000646    1405.04553   1593.36377
  1594.0     0.000627    1404.53674   1631.63843
  1529.0     0.000654    1404.02747   1642.84424
  1675.0     0.000597    1403.51782   1625.09875
  1587.0     0.000630    1403.00781   1598.30054
  1515.0     0.000660    1402.49756   1577.37659
  1485.0     0.000673    1401.98669   1563.99573
  1455.0     0.000687    1401.47583   1549.67358
  1541.0     0.000649    1400.96448   1526.83301
  1484.0     0.000674    1400.45288   1499.36926
  1457.0     0.000686    1399.94080   1474.29736
  1420.0     0.000704    1399.42859   1455.30286
  1359.0     0.000736    1398.91589   1442.96863
  1425.0     0.000702    1398.40283   1436.09570
  1470.0     0.000680    1397.88940   1432.95178
  1451.0     0.000689    1397.37561   1432.94116
  1432.0     0.000698    1396.86157   1433.73792
  1482.0     0.000675    1396.34741   1435.80920
  1473.0     0.000679    1395.83264   1439.21387
  1456.0     0.000687    1395.31763   1444.31287
  1438.0     0.000695    1394.80225   1452.32446
  1482.0     0.000675    1394.28650   1463.03259
  1456.0     0.000687    1393.77051   1482.22021
  1523.0     0.000657    1393.25427   1513.62927
  1548.0     0.000646    1392.73755   1564.09741
  1611.0     0.000621    1392.22058   1641.01892
  1684.0     0.000594    1391.70313   1748.94653
  1797.0     0.000556    1391.18542   1888.17188
  1958.0     0.000511    1390.66736   2047.62903
  2313.0     0.000432    1390.14929   2204.18848
  2450.0     0.000408    1389.63062   2323.14673
  2555.0     0.000391    1389.11169   2372.60718
  2494.0     0.000401    1388.59241   2353.11206
  2363.0     0.000423    1388.07275   2289.75195
  2229.0     0.000449    1387.55286   2212.61035
  2213.0     0.000452    1387.03271   2131.32129
  2168.0     0.000461    1386.51208   2040.28662
  2030.0     0.000493    1385.99121   1934.75354
  1911.0     0.000523    1385.47009   1825.14563
  1720.0     0.000581    1384.94836   1721.94165
  1663.0     0.000601    1384.42676   1635.10852
  1516.0     0.000660    1383.90454   1568.49255
  1521.0     0.000657    1383.38208   1522.31470
  1442.0     0.000693    1382.85938   1495.81738
  1348.0     0.000742    1382.33630   1487.04150
  1393.0     0.000718    1381.81287   1495.01013
  1469.0     0.000681    1381.28931   1518.99158
  1450.0     0.000690    1380.76514   1556.83264
  1521.0     0.000657    1380.24084   1602.71838
  1662.0     0.000602    1379.71619   1645.23145
  1662.0     0.000602    1379.19128   1668.61865
  1680.0     0.000595    1378.66589   1664.56226
  1644.0     0.000608    1378.14063   1642.49561
  1563.0     0.000640    1377.61462   1617.62805
  1594.0     0.000627    1377.08850   1600.48828
  1562.0     0.000640    1376.56213   1582.77222
  1546.0     0.000647    1376.03528   1561.01672
  1472.0     0.000679    1375.50830   1534.50732
  1576.0     0.000635    1374.98108   1509.04517
  1434.0     0.000697    1374.45337   1494.79553
  1426.0     0.000701    1373.92529   1489.56250
  1430.0     0.000699    1373.39709   1501.49341
  1504.0     0.000665    1372.86841   1539.85193
  1575.0     0.000635    1372.33972   1597.38562
  1675.0     0.000597    1371.81067   1679.42810
  1601.0     0.000625    1371.28125   1776.91785
  1714.0     0.000583    1370.75134   1877.61365
  1834.0     0.000545    1370.22144   1954.48096
  1896.0     0.000527    1369.69116   1981.69800
  1881.0     0.000532    1369.16064   1962.22351
  1882.0     0.000531    1368.62976   1919.28833
  1753.0     0.000570    1368.09863   1874.00525
  1723.0     0.000580    1367.56714   1833.40784
  1744.0     0.000573    1367.03528   1784.38074
  1717.0     0.000582    1366.50317   1729.71289
  1673.0     0.000598    1365.97107   1669.66211
  1576.0     0.000635    1365.43848   1613.56189
  1603.0     0.000624    1364.90564   1568.26587
  1537.0     0.000651    1364.37256   1536.98633
  1448.0     0.000691    1363.83899   1521.03308
  1555.0     0.000643    1363.30530   1519.30627
  1581.0     0.000633    1362.77148   1533.60217
  1608.0     0.000622    1362.23718   1568.48730
  1702.0     0.000588    1361.70264   1632.40344
  1736.0     0.000576    1361.16785   1735.74878
  1854.0     0.000539    1360.63269   1885.54712
  2091.0     0.000478    1360.09729   2081.28296
  2275.0     0.000440    1359.56189   2306.38867
  2641.0     0.000379    1359.02600   2522.24658
  2917.0     0.0003428   1358.48987   2694.97021
  3089.0     0.0003237   1357.95349   2822.47852
  3086.0     0.0003240   1357.41675   2964.97192
  3241.0     0.0003085   1356.88000   3164.61548
  3377.0     0.0002961   1356.34265   3407.11230
  3843.0     0.0002602   1355.80518   3634.64722
  4016.0     0.0002490   1355.26746   3799.04053
  4072.0     0.0002456   1354.72949   3894.52173
  4173.0     0.0002396   1354.19104   3938.53247
  4049.0     0.0002470   1353.65283   3937.05347
  3951.0     0.0002531   1353.11414   3894.51855
  3822.0     0.0002616   1352.57495   3812.28857
  3636.0     0.0002750   1352.03577   3685.65503
  3499.0     0.0002858   1351.49622   3505.95239
  3261.0     0.0003067   1350.95642   3272.37231
  2951.0     0.0003389   1350.41650   3011.86670
  2732.0     0.000366    1349.87622   2754.09961
  2493.0     0.000401    1349.33569   2519.47876
  2319.0     0.000431    1348.79492   2311.71484
  2115.0     0.000473    1348.25391   2126.46094
  1897.0     0.000527    1347.71252   1971.07227
  1723.0     0.000580    1347.17126   1839.08557
  1717.0     0.000582    1346.62952   1737.47717
  1639.0     0.000610    1346.08740   1665.37146
  1617.0     0.000618    1345.54517   1621.51404
  1531.0     0.000653    1345.00269   1605.19812
  1610.0     0.000621    1344.46008   1620.71265
  1683.0     0.000594    1343.91724   1668.74048
  1769.0     0.000565    1343.37402   1761.71899
  1819.0     0.000550    1342.83069   1905.75793
  2023.0     0.000494    1342.28687   2106.13647
  2172.0     0.000460    1341.74292   2353.89648
  2446.0     0.000409    1341.19910   2623.32935
  2727.0     0.000367    1340.65466   2872.98315
  2996.0     0.0003338   1340.11011   3061.92065
  3178.0     0.0003147   1339.56543   3157.98071
  3037.0     0.0003293   1339.02026   3159.52856
  3073.0     0.0003254   1338.47510   3083.45483
  2964.0     0.0003374   1337.92969   2963.01318
  2786.0     0.000359    1337.38403   2821.20459
  2555.0     0.000391    1336.83813   2657.06860
  2474.0     0.000404    1336.29199   2480.69995
  2285.0     0.000438    1335.74573   2291.89526
  2190.0     0.000457    1335.19897   2099.67285
  1950.0     0.000513    1334.65247   1932.18164
  1765.0     0.000567    1334.10547   1791.61633
  1675.0     0.000597    1333.55823   1681.18298
  1588.0     0.000630    1333.01086   1601.67615
  1528.0     0.000654    1332.46326   1545.31311
  1590.0     0.000629    1331.91528   1509.11938
  1473.0     0.000679    1331.36743   1490.56580
  1542.0     0.000649    1330.81921   1483.15149
  1536.0     0.000651    1330.27075   1484.87109
  1626.0     0.000615    1329.72217   1495.76721
  1583.0     0.000632    1329.17310   1518.07080
  1582.0     0.000632    1328.62439   1556.33630
  1671.0     0.000598    1328.07520   1617.76379
  1758.0     0.000569    1327.52563   1712.01819
  1916.0     0.000522    1326.97595   1850.37036
  2010.0     0.000498    1326.42615   2044.02759
  2192.0     0.000456    1325.87610   2296.22656
  2579.0     0.000388    1325.32605   2601.83325
  2866.0     0.0003489   1324.77563   2938.96094
  3326.0     0.0003007   1324.22498   3265.98047
  3538.0     0.0002826   1323.67419   3531.72070
  3941.0     0.0002537   1323.12317   3705.61816
  3845.0     0.0002601   1322.57190   3792.39697
  3787.0     0.0002641   1322.02075   3812.44385
  3685.0     0.0002714   1321.46924   3789.21509
  3479.0     0.0002874   1320.91760   3738.10791
  3443.0     0.0002904   1320.36560   3663.40552
  3340.0     0.0002994   1319.81348   3567.77979
  3392.0     0.0002948   1319.26123   3451.39429
  3186.0     0.0003139   1318.70898   3308.45215
  3092.0     0.0003234   1318.15637   3129.67432
  2870.0     0.0003484   1317.60364   2919.77515
  2678.0     0.000373    1317.05054   2700.68042
  2418.0     0.000414    1316.49744   2496.40332
  2332.0     0.000429    1315.94409   2319.08813
  2101.0     0.000476    1315.39087   2168.72510
  2041.0     0.000490    1314.83716   2030.79260
  1947.0     0.000514    1314.28345   1901.89111
  1806.0     0.000554    1313.72937   1784.29565
  1734.0     0.000577    1313.17529   1688.41809
  1686.0     0.000593    1312.62109   1606.45837
  1509.0     0.000663    1312.06665   1546.12866
  1493.0     0.000670    1311.51208   1505.10193
  1401.0     0.000714    1310.95740   1478.61462
  1457.0     0.000686    1310.40247   1474.41602
  1419.0     0.000705    1309.84717   1489.55811
  1474.0     0.000678    1309.29224   1516.33582
  1537.0     0.000651    1308.73682   1553.43494
  1553.0     0.000644    1308.18140   1593.86841
  1568.0     0.000638    1307.62573   1626.99890
  1570.0     0.000637    1307.06995   1642.07996
  1569.0     0.000637    1306.51379   1636.17053
  1528.0     0.000654    1305.95789   1617.17346
  1540.0     0.000649    1305.40161   1595.34668
  1542.0     0.000649    1304.84521   1576.03162
  1478.0     0.000677    1304.28870   1558.50549
  1595.0     0.000627    1303.73206   1539.07874
  1524.0     0.000656    1303.17505   1516.69226
  1477.0     0.000677    1302.61841   1494.53064
  1473.0     0.000679    1302.06128   1476.73645
  1497.0     0.000668    1301.50403   1466.65051
  1596.0     0.000627    1300.94678   1467.05566
  1534.0     0.000652    1300.38928   1481.14258
  1602.0     0.000624    1299.83167   1513.64661
  1596.0     0.000627    1299.27405   1571.50208
  1677.0     0.000596    1298.71619   1663.55139
  1842.0     0.000543    1298.15820   1798.10278
  2017.0     0.000496    1297.60010   1974.23535
  2140.0     0.000467    1297.04175   2198.11694
  2353.0     0.000425    1296.48364   2446.05859
  2677.0     0.000374    1295.92517   2688.50171
  2755.0     0.000363    1295.36670   2903.31055
  3019.0     0.0003312   1294.80786   3088.04834
  3197.0     0.0003128   1294.24902   3250.10693
  3428.0     0.0002917   1293.69019   3371.26343
  3488.0     0.0002867   1293.13123   3428.01440
  3620.0     0.0002762   1292.57214   3405.19141
  3497.0     0.0002860   1292.01294   3315.16064
  3232.0     0.0003094   1291.45337   3182.62646
  3042.0     0.0003287   1290.89404   3028.96069
  2732.0     0.000366    1290.33435   2860.27295
  2598.0     0.000385    1289.77490   2675.72827
  2553.0     0.000392    1289.21509   2477.27002
  2279.0     0.000439    1288.65527   2281.49585
  2140.0     0.000467    1288.09534   2099.20996
  1866.0     0.000536    1287.53516   1938.08289
  1729.0     0.000578    1286.97498   1802.66162
  1631.0     0.000613    1286.41492   1690.92151
  1611.0     0.000621    1285.85449   1600.08691
  1505.0     0.000664    1285.29407   1528.40833
  1446.0     0.000692    1284.73364   1472.62451
  1408.0     0.000710    1284.17285   1430.46155
  1419.0     0.000705    1283.61230   1399.26990
  1320.0     0.000758    1283.05151   1376.62683
  1327.0     0.000754    1282.49072   1360.51917
  1387.0     0.000721    1281.92981   1349.44775
  1276.0     0.000784    1281.36877   1341.66504
  1295.0     0.000772    1280.80750   1335.94299
  1284.0     0.000779    1280.24658   1331.50757
  1304.0     0.000767    1279.68518   1328.76758
  1258.0     0.000795    1279.12390   1325.62512
  1300.0     0.000769    1278.56250   1323.09631
  1327.0     0.000754    1278.00110   1321.48901
  1273.0     0.000786    1277.43933   1321.03345
  1321.0     0.000757    1276.87805   1323.34375
  1313.0     0.000762    1276.31616   1327.63232
  1250.0     0.000800    1275.75452   1334.72998
  1322.0     0.000756    1275.19263   1345.86279
  1399.0     0.000715    1274.63086   1361.32495
  1350.0     0.000741    1274.06885   1382.69568
  1428.0     0.000700    1273.50696   1404.80261
  1384.0     0.000723    1272.94495   1425.85156
  1367.0     0.000732    1272.38281   1442.72974
  1509.0     0.000663    1271.82056   1452.75940
  1435.0     0.000697    1271.25842   1455.95227
  1451.0     0.000689    1270.69592   1454.22278
  1421.0     0.000704    1270.13391   1450.34436
  1385.0     0.000722    1269.57153   1445.55701
  1396.0     0.000716    1269.00903   1441.00928
  1391.0     0.000719    1268.44653   1437.98364
  1349.0     0.000741    1267.88403   1438.24438
  1417.0     0.000706    1267.32166   1443.24805
  1419.0     0.000705    1266.75903   1452.68347
  1353.0     0.000739    1266.19641   1463.90259
  1337.0     0.000748    1265.63367   1472.02039
  1332.0     0.000751    1265.07092   1473.03137
  1347.0     0.000742    1264.50806   1465.33765
  1382.0     0.000724    1263.94556   1464.51318
  1373.0     0.000728    1263.38269   1473.57410
  1401.0     0.000714    1262.81995   1495.08179
  1545.0     0.000647    1262.25708   1527.24146
  1542.0     0.000649    1261.69409   1564.79590
  1580.0     0.000633    1261.13110   1600.68689
  1652.0     0.000605    1260.56824   1633.53247
  1673.0     0.000598    1260.00537   1655.14587
  1647.0     0.000607    1259.44238   1660.67139
  1599.0     0.000625    1258.87927   1654.65771
  1668.0     0.000600    1258.31616   1650.43420
  1646.0     0.000608    1257.75305   1662.29077
  1662.0     0.000602    1257.19019   1700.27783
  1779.0     0.000562    1256.62708   1768.25024
  1769.0     0.000565    1256.06396   1864.51721
  1782.0     0.000561    1255.50085   1981.02454
  1820.0     0.000549    1254.93774   2103.71948
  1918.0     0.000521    1254.37451   2208.67114
  2021.0     0.000495    1253.81152   2269.27734
  1990.0     0.000503    1253.24841   2280.89355
  2054.0     0.000487    1252.68518   2264.88623
  2088.0     0.000479    1252.12207   2241.61230
  2112.0     0.000473    1251.55872   2216.98071
  1998.0     0.000501    1250.99597   2181.16113
  1958.0     0.000511    1250.43262   2121.05908
  2002.0     0.000500    1249.86951   2033.23975
  1922.0     0.000520    1249.30640   1930.12915
  1739.0     0.000575    1248.74329   1825.67822
  1649.0     0.000606    1248.18018   1729.04968
  1529.0     0.000654    1247.61719   1643.74756
  1548.0     0.000646    1247.05408   1571.25049
  1375.0     0.000727    1246.49084   1511.22278
  1466.0     0.000682    1245.92773   1463.23877
  1373.0     0.000728    1245.36475   1425.46729
  1337.0     0.000748    1244.80151   1397.10608
  1326.0     0.000754    1244.23877   1375.83569
  1330.0     0.000752    1243.67578   1359.74646
  1314.0     0.000761    1243.11267   1348.15491
  1287.0     0.000777    1242.54968   1339.39355
  1298.0     0.000770    1241.98669   1332.95398
  1295.0     0.000772    1241.42383   1330.61975
  1330.0     0.000752    1240.86108   1332.89282
  1377.0     0.000726    1240.29822   1340.76208
  1375.0     0.000727    1239.73535   1356.12439
  1342.0     0.000745    1239.17249   1381.41125
  1359.0     0.000736    1238.60974   1416.74121
  1404.0     0.000712    1238.04688   1461.70374
  1482.0     0.000675    1237.48438   1512.57361
  1579.0     0.000633    1236.92175   1562.28271
  1656.0     0.000604    1236.35913   1601.26221
  1672.0     0.000598    1235.79651   1621.44702
  1602.0     0.000624    1235.23389   1622.29712
  1615.0     0.000619    1234.67151   1611.86780
  1591.0     0.000629    1234.10913   1600.57373
  1579.0     0.000633    1233.54675   1594.55640
  1488.0     0.000672    1232.98438   1593.77136
  1566.0     0.000639    1232.42200   1593.68433
  1539.0     0.000650    1231.85962   1590.85510
  1567.0     0.000638    1231.29761   1578.43860
  1515.0     0.000660    1230.73547   1556.63354
  1437.0     0.000696    1230.17334   1527.18188
  1427.0     0.000701    1229.61133   1495.53943
  1428.0     0.000700    1229.04944   1467.05164
  1408.0     0.000710    1228.48730   1446.58313
  1419.0     0.000705    1227.92554   1433.56506
  1393.0     0.000718    1227.36377   1428.54883
  1419.0     0.000705    1226.80212   1431.68127
  1437.0     0.000696    1226.24048   1442.23608
  1412.0     0.000708    1225.67883   1466.50720
  1356.0     0.000737    1225.11707   1500.82922
  1499.0     0.000667    1224.55591   1541.70154
  1558.0     0.000642    1223.99451   1577.39526
  1585.0     0.000631    1223.43311   1599.12170
  1610.0     0.000621    1222.87195   1600.37976
  1599.0     0.000625    1222.31079   1587.05322
  1622.0     0.000617    1221.74976   1565.51318
  1515.0     0.000660    1221.18872   1542.86023
  1477.0     0.000677    1220.62781   1519.84900
  1434.0     0.000697    1220.06689   1495.61609
  1375.0     0.000727    1219.50610   1467.64075
  1358.0     0.000736    1218.94531   1436.12659
  1347.0     0.000742    1218.38501   1403.40051
  1273.0     0.000786    1217.82446   1372.09119
  1293.0     0.000773    1217.26392   1344.21143
  1276.0     0.000784    1216.70361   1320.47876
  1254.0     0.000797    1216.14343   1302.83813
  1312.0     0.000762    1215.58325   1291.67200
  1255.0     0.000797    1215.02332   1286.91492
  1246.0     0.000803    1214.46338   1285.88538
  1273.0     0.000786    1213.90356   1289.38464
  1285.0     0.000778    1213.34363   1298.00671
  1304.0     0.000767    1212.78406   1312.62122
  1361.0     0.000735    1212.22437   1335.57385
  1449.0     0.000690    1211.66516   1369.27112
  1435.0     0.000697    1211.10571   1413.02441
  1489.0     0.000672    1210.54651   1469.17334
  1551.0     0.000645    1209.98730   1535.76538
  1534.0     0.000652    1209.42834   1611.53540
  1599.0     0.000625    1208.86938   1692.25061
  1631.0     0.000613    1208.31067   1775.53015
  1813.0     0.000552    1207.75195   1854.15283
  1929.0     0.000518    1207.19348   1918.04272
  2096.0     0.000477    1206.63501   1955.52649
  2056.0     0.000486    1206.07642   1961.95422
  2016.0     0.000496    1205.51843   1941.38977
  1954.0     0.000512    1204.96033   1905.63013
  1961.0     0.000510    1204.40234   1865.67651
  1939.0     0.000516    1203.84448   1828.22559
  1840.0     0.000543    1203.28674   1798.56982
  1977.0     0.000506    1202.72900   1778.89453
  1816.0     0.000551    1202.17163   1774.64368
  1903.0     0.000525    1201.61438   1789.01624
  1954.0     0.000512    1201.05713   1821.58423
  1929.0     0.000518    1200.50000   1865.13159
  1937.0     0.000516    1199.94312   1906.45679
  1993.0     0.000502    1199.38599   1927.49670
  1981.0     0.000505    1198.82971   1917.83667
  2031.0     0.000492    1198.27295   1882.02905
  1905.0     0.000525    1197.71655   1834.88208
  1836.0     0.000545    1197.16028   1788.41162
  1768.0     0.000566    1196.60425   1748.02100
  1729.0     0.000578    1196.04822   1711.46289
  1665.0     0.000601    1195.49243   1673.92078
  1609.0     0.000622    1194.93665   1634.98413
  1582.0     0.000632    1194.38110   1599.29810
  1586.0     0.000631    1193.82568   1572.30457
  1554.0     0.000644    1193.27039   1557.86975
  1513.0     0.000661    1192.71509   1557.22937
  1544.0     0.000648    1192.16052   1569.43237
  1566.0     0.000639    1191.60571   1591.27649
  1590.0     0.000629    1191.05090   1617.77258
  1726.0     0.000579    1190.49646   1643.32861
  1656.0     0.000604    1189.94214   1662.24304
  1662.0     0.000602    1189.38806   1673.42578
  1608.0     0.000622    1188.83411   1678.80225
  1566.0     0.000639    1188.28015   1682.01355
  1593.0     0.000628    1187.72644   1685.75757
  1604.0     0.000623    1187.17285   1691.38220
  1607.0     0.000622    1186.61938   1697.50269
  1712.0     0.000584    1186.06641   1702.39417
  1649.0     0.000606    1185.51343   1703.72876
  1679.0     0.000596    1184.96057   1699.08057
  1671.0     0.000598    1184.40784   1686.52856
  1745.0     0.000573    1183.85522   1666.08228
  1649.0     0.000606    1183.30298   1639.12036
  1755.0     0.000570    1182.75085   1609.33765
  1565.0     0.000639    1182.19885   1579.60010
  1578.0     0.000634    1181.64709   1549.42932
  1559.0     0.000641    1181.09546   1523.31543
  1609.0     0.000622    1180.54395   1497.86365
  1495.0     0.000669    1179.99255   1473.59558
  1576.0     0.000635    1179.44165   1450.65247
  1451.0     0.000689    1178.89075   1430.13660
  1496.0     0.000668    1178.34009   1412.85217
  1584.0     0.000631    1177.78955   1402.88245
  1448.0     0.000691    1177.23914   1400.97424
  1497.0     0.000668    1176.68896   1408.04810
  1452.0     0.000689    1176.13904   1422.75745
  1484.0     0.000674    1175.58936   1441.73279
  1559.0     0.000641    1175.03967   1460.95313
  1602.0     0.000624    1174.49036   1476.83704
  1686.0     0.000593    1173.94092   1490.80347
  1703.0     0.000587    1173.39233   1500.43811
  1614.0     0.000620    1172.84338   1503.70984
  1752.0     0.000571    1172.29480   1499.65149
  1749.0     0.000572    1171.74646   1489.28149
  1655.0     0.000604    1171.19824   1475.03906
  1609.0     0.000622    1170.65027   1459.64197
  1562.0     0.000640    1170.10254   1447.03503
  1579.0     0.000633    1169.55493   1440.59814
  1490.0     0.000671    1169.00757   1435.83118
  1546.0     0.000647    1168.46033   1435.69849
  1565.0     0.000639    1167.91345   1440.80823
  1515.0     0.000660    1167.36646   1450.92859
  1445.0     0.000692    1166.82031   1463.48438
  1512.0     0.000661    1166.27393   1473.51111
  1460.0     0.000685    1165.72778   1477.47546
  1442.0     0.000693    1165.18188   1471.89160
  1391.0     0.000719    1164.63623   1466.01440
  1436.0     0.000696    1164.09082   1465.87268
  1482.0     0.000675    1163.54565   1476.66467
  1459.0     0.000685    1163.00061   1493.48718
  1584.0     0.000631    1162.45581   1510.92639
  1550.0     0.000645    1161.91125   1520.25867
  1602.0     0.000624    1161.36682   1518.79260
  1574.0     0.000635    1160.82288   1511.12988
  1582.0     0.000632    1160.27893   1505.12695
  1513.0     0.000661    1159.73535   1501.60461
  1493.0     0.000670    1159.19189   1501.53870
  1426.0     0.000701    1158.64868   1499.26184
  1451.0     0.000689    1158.10571   1491.58472
  1481.0     0.000675    1157.56299   1479.33228
  1449.0     0.000690    1157.02051   1466.69617
  1446.0     0.000692    1156.47827   1456.56641
  1469.0     0.000681    1155.93628   1451.00732
  1495.0     0.000669    1155.39441   1448.92578
  1522.0     0.000657    1154.85278   1450.29736
  1601.0     0.000625    1154.31165   1457.49561
  1575.0     0.000635    1153.77063   1476.23462
  1538.0     0.000650    1153.22974   1513.51111
  1638.0     0.000611    1152.68921   1575.33093
  1670.0     0.000599    1152.14880   1657.33435
  1815.0     0.000551    1151.60864   1751.86584
  1893.0     0.000528    1151.06897   1839.90332
  2116.0     0.000473    1150.52942   1896.09753
  2092.0     0.000478    1149.98999   1902.43494
  1970.0     0.000508    1149.45093   1866.45227
  1879.0     0.000532    1148.91211   1815.92053
  1831.0     0.000546    1148.37329   1774.23828
  1809.0     0.000553    1147.83521   1757.07153
  1771.0     0.000565    1147.29712   1762.49182
  1765.0     0.000567    1146.75928   1779.18945
  1795.0     0.000557    1146.22180   1794.26135
  1833.0     0.000546    1145.68445   1803.47974
  1913.0     0.000523    1145.14746   1802.41821
  1882.0     0.000531    1144.61072   1785.66150
  1821.0     0.000549    1144.07410   1751.07739
  1849.0     0.000541    1143.53784   1704.86475
  1697.0     0.000589    1143.00195   1657.15698
  1678.0     0.000596    1142.46594   1610.58276
  1594.0     0.000627    1141.93079   1568.12305
  1524.0     0.000656    1141.39563   1528.49316
  1556.0     0.000643    1140.86060   1488.84790
  1451.0     0.000689    1140.32593   1446.33948
  1408.0     0.000710    1139.79163   1402.28992
  1386.0     0.000722    1139.25757   1359.34192
  1421.0     0.000704    1138.72375   1318.34229
  1366.0     0.000732    1138.19019   1282.57910
  1270.0     0.000787    1137.65686   1254.04077
  1248.0     0.000801    1137.12378   1233.43506
  1211.0     0.000826    1136.59119   1220.15515
  1266.0     0.000790    1136.05859   1213.07861
  1236.0     0.000809    1135.52661   1211.21130
  1261.0     0.000793    1134.99475   1214.16101
  1257.0     0.000796    1134.46313   1222.07898
  1315.0     0.000760    1133.93176   1237.43640
  1250.0     0.000800    1133.40063   1262.61621
  1355.0     0.000738    1132.86987   1301.41589
  1325.0     0.000755    1132.33960   1358.06665
  1489.0     0.000672    1131.80945   1436.26709
  1510.0     0.000662    1131.27954   1534.27124
  1707.0     0.000586    1130.74976   1658.20093
  1845.0     0.000542    1130.22046   1794.84668
  2027.0     0.000493    1129.69153   1931.90991
  2316.0     0.000432    1129.16284   2050.47388
  2428.0     0.000412    1128.63440   2130.29736
  2423.0     0.000413    1128.10632   2160.61353
  2315.0     0.000432    1127.57849   2148.37915
  2221.0     0.000450    1127.05078   2114.57349
  2105.0     0.000475    1126.52368   2078.63428
  2134.0     0.000469    1125.99670   2052.08521
  2107.0     0.000475    1125.47009   2033.62573
  2057.0     0.000486    1124.94373   2013.22815
  2112.0     0.000473    1124.41772   1979.88049
  2026.0     0.000494    1123.89185   1929.49585
  1959.0     0.000510    1123.36658   1868.47437
  1924.0     0.000520    1122.84143   1809.89783
  1875.0     0.000533    1122.31665   1763.35974
  1802.0     0.000555    1121.79211   1733.78821
  1732.0     0.000577    1121.26794   1719.54114
  1796.0     0.000557    1120.74390   1713.74133
  1738.0     0.000575    1120.22046   1707.50488
  1706.0     0.000586    1119.69714   1693.47437
  1785.0     0.000560    1119.17419   1667.38281
  1722.0     0.000581    1118.65149   1630.75427
  1724.0     0.000580    1118.12915   1588.23096
  1562.0     0.000640    1117.60693   1545.94653
  1511.0     0.000662    1117.08557   1508.47546
  1472.0     0.000679    1116.56409   1478.16797
  1468.0     0.000681    1116.04297   1455.84497
  1408.0     0.000710    1115.52222   1439.85095
  1432.0     0.000698    1115.00183   1434.13684
  1480.0     0.000676    1114.48181   1438.93335
  1382.0     0.000724    1113.96204   1453.90662
  1444.0     0.000693    1113.44250   1475.27295
  1468.0     0.000681    1112.92334   1495.40234
  1393.0     0.000718    1112.40454   1504.51990
  1511.0     0.000662    1111.88586   1495.68469
  1443.0     0.000693    1111.36792   1471.24524
  1400.0     0.000714    1110.85010   1439.54700
  1434.0     0.000697    1110.33252   1408.86060
  1396.0     0.000716    1109.81531   1383.02771
  1361.0     0.000735    1109.29846   1361.10144
  1353.0     0.000739    1108.78186   1338.89526
  1308.0     0.000765    1108.26575   1313.22473
  1273.0     0.000786    1107.74988   1283.36975
  1285.0     0.000778    1107.23438   1253.07153
  1256.0     0.000796    1106.71912   1224.98242
  1178.0     0.000849    1106.20422   1201.68311
  1214.0     0.000824    1105.68958   1184.62036
  1161.0     0.000861    1105.17566   1172.03552
  1183.0     0.000845    1104.66174   1168.94824
  1214.0     0.000824    1104.14832   1172.34009
  1173.0     0.000853    1103.63513   1182.52576
  1160.0     0.000862    1103.12219   1199.13098
  1152.0     0.000868    1102.60986   1222.11560
  1238.0     0.000808    1102.09766   1250.83948
  1292.0     0.000774    1101.58582   1283.51599
  1218.0     0.000821    1101.07446   1320.73401
  1349.0     0.000741    1100.56323   1357.97925
  1365.0     0.000733    1100.05237   1392.16516
  1366.0     0.000732    1099.54224   1419.10498
  1443.0     0.000693    1099.03210   1436.36304
  1449.0     0.000690    1098.52234   1442.28296
  1516.0     0.000660    1098.01294   1437.65955
  1385.0     0.000722    1097.50391   1422.59290
  1436.0     0.000696    1096.99524   1400.23572
  1348.0     0.000742    1096.48706   1375.04602
  1356.0     0.000737    1095.97900   1349.93530
  1273.0     0.000786    1095.47131   1325.73816
  1296.0     0.000772    1094.96411   1303.80212
  1248.0     0.000801    1094.45715   1282.98450
  1272.0     0.000786    1093.95044   1261.74976
  1270.0     0.000787    1093.44458   1240.13159
  1233.0     0.000811    1092.93860   1218.67163
  1135.0     0.000881    1092.43311   1197.36230
  1162.0     0.000861    1091.92798   1181.67554
  1080.0     0.000926    1091.42322   1171.26111
  1164.0     0.000859    1090.91882   1166.00720
  1119.0     0.000894    1090.41492   1166.95508
  1155.0     0.000866    1089.91125   1172.67957
  1112.0     0.000899    1089.40784   1182.15247
  1160.0     0.000862    1088.90479   1195.03430
  1159.0     0.000863    1088.40222   1211.65137
  1142.0     0.000876    1087.90015   1232.78137
  1204.0     0.000831    1087.39832   1259.05750
  1221.0     0.000819    1086.89673   1290.10828
  1244.0     0.000804    1086.39551   1324.03564
  1265.0     0.000791    1085.89478   1357.59814
  1292.0     0.000774    1085.39441   1386.98901
  1363.0     0.000734    1084.89453   1409.19092
  1362.0     0.000734    1084.39490   1422.66516
  1393.0     0.000718    1083.89563   1427.17542
  1338.0     0.000747    1083.39661   1423.79614
  1397.0     0.000716    1082.89807   1414.32410
  1258.0     0.000795    1082.39978   1400.26831
  1376.0     0.000727    1081.90222   1383.01294
  1326.0     0.000754    1081.40479   1365.76953
  1303.0     0.000767    1080.90771   1347.69690
  1233.0     0.000811    1080.41113   1330.93555
  1240.0     0.000806    1079.91467   1315.57153
  1327.0     0.000754    1079.41882   1301.11682
  1251.0     0.000799    1078.92334   1286.45935
  1229.0     0.000814    1078.42822   1270.44080
  1215.0     0.000823    1077.93347   1253.51160
  1259.0     0.000794    1077.43909   1235.30774
  1209.0     0.000827    1076.94495   1217.27429
  1222.0     0.000818    1076.45129   1201.72791
  1232.0     0.000812    1075.95825   1188.86499
  1157.0     0.000864    1075.46533   1178.35071
  1176.0     0.000850    1074.97290   1169.66431
  1114.0     0.000898    1074.48083   1162.34802
  1149.0     0.000870    1073.98914   1156.35193
  1147.0     0.000872    1073.49780   1151.62366
  1077.0     0.000929    1073.00684   1148.64368
  1126.0     0.000888    1072.51624   1147.72522
  1152.0     0.000868    1072.02612   1147.91492
  1133.0     0.000883    1071.53638   1148.36804
  1145.0     0.000873    1071.04675   1147.67395
  1118.0     0.000894    1070.55811   1145.25391
  1117.0     0.000895    1070.06946   1141.32666
  1116.0     0.000896    1069.58118   1136.74158
  1112.0     0.000899    1069.09338   1132.93445
  1078.0     0.000928    1068.60596   1129.26965
  1140.0     0.000877    1068.11890   1126.32581
  1145.0     0.000873    1067.63232   1123.59680
  1070.0     0.000935    1067.14612   1120.76306
  1123.0     0.000890    1066.66016   1117.78650
  1114.0     0.000898    1066.17468   1114.95422
  1085.0     0.000922    1065.68958   1112.97327
  1139.0     0.000878    1065.20483   1111.77905
  1177.0     0.000850    1064.72070   1112.26770
  1104.0     0.000906    1064.23682   1115.45618
  1100.0     0.000909    1063.75330   1123.03137
  1148.0     0.000871    1063.27014   1137.09705
  1197.0     0.000835    1062.78748   1162.30786
  1214.0     0.000824    1062.30530   1201.45129
  1177.0     0.000850    1061.82349   1257.22180
  1330.0     0.000752    1061.34204   1330.38892
  1362.0     0.000734    1060.86084   1416.18994
  1486.0     0.000673    1060.38013   1504.42358
  1735.0     0.000576    1059.89978   1578.45325
  1682.0     0.000595    1059.42004   1619.69177
  1728.0     0.000579    1058.94067   1618.33643
  1754.0     0.000570    1058.46155   1583.12964
  1611.0     0.000621    1057.98291   1534.87720
  1556.0     0.000643    1057.50452   1490.13599
  1507.0     0.000664    1057.02673   1456.71509
  1489.0     0.000672    1056.54932   1431.59119
  1493.0     0.000670    1056.07227   1407.53210
  1418.0     0.000705    1055.59570   1373.22119
  1382.0     0.000724    1055.11951   1328.67078
  1288.0     0.000776    1054.64368   1279.93225
  1283.0     0.000779    1054.16809   1233.55554
  1216.0     0.000822    1053.69324   1195.02747
  1162.0     0.000861    1053.21863   1166.54285
  1114.0     0.000898    1052.74451   1150.04578
  1180.0     0.000847    1052.27075   1143.83093
  1160.0     0.000862    1051.79736   1145.11975
  1133.0     0.000883    1051.32434   1153.28381
  1196.0     0.000836    1050.85193   1166.58838
  1202.0     0.000832    1050.37976   1183.99463
  1203.0     0.000831    1049.90808   1204.09204
  1219.0     0.000820    1049.43689   1226.32764
  1257.0     0.000796    1048.96582   1248.63647
  1293.0     0.000773    1048.49561   1269.43921
  1331.0     0.000751    1048.02551   1287.16418
  1343.0     0.000745    1047.55579   1299.92432
  1249.0     0.000801    1047.08667   1306.63684
  1336.0     0.000749    1046.61780   1307.45300
  1310.0     0.000763    1046.14941   1303.76184
  1297.0     0.000771    1045.68152   1297.54736
  1307.0     0.000765    1045.21399   1289.72449
  1338.0     0.000747    1044.74683   1281.08118
  1271.0     0.000787    1044.28015   1271.94702
  1227.0     0.000815    1043.81384   1262.70898
  1291.0     0.000775    1043.34790   1253.95862
  1322.0     0.000756    1042.88257   1246.86096
  1294.0     0.000773    1042.41760   1240.94092
  1254.0     0.000797    1041.95300   1236.60583
  1229.0     0.000814    1041.48877   1233.71936
  1224.0     0.000817    1041.02490   1232.80200
  1280.0     0.000781    1040.56165   1235.32690
  1228.0     0.000814    1040.09875   1243.89502
  1202.0     0.000832    1039.63623   1261.38171
  1234.0     0.000810    1039.17419   1289.62585
  1263.0     0.000792    1038.71252   1329.67529
  1324.0     0.000755    1038.25122   1380.09302
  1391.0     0.000719    1037.79041   1441.53967
  1459.0     0.000685    1037.33020   1509.72705
  1525.0     0.000656    1036.87024   1580.54749
  1606.0     0.000623    1036.41064   1649.31995
  1608.0     0.000622    1035.95154   1711.88501
  1752.0     0.000571    1035.49280   1765.56128
  1835.0     0.000545    1035.03467   1808.79626
  1854.0     0.000539    1034.57678   1842.24768
  1877.0     0.000533    1034.11951   1865.72766
  1898.0     0.000527    1033.66248   1879.59888
  1992.0     0.000502    1033.20593   1883.20740
  1869.0     0.000535    1032.74963   1875.18738
  1733.0     0.000577    1032.29419   1854.34448
  1786.0     0.000560    1031.83887   1819.74756
  1727.0     0.000579    1031.38416   1770.43762
  1644.0     0.000608    1030.92969   1708.58081
  1661.0     0.000602    1030.47571   1639.59167
  1560.0     0.000641    1030.02209   1569.58191
  1515.0     0.000660    1029.56921   1502.87305
  1371.0     0.000729    1029.11646   1441.55725
  1395.0     0.000717    1028.66418   1386.13342
  1289.0     0.000776    1028.21240   1335.57898
  1280.0     0.000781    1027.76099   1288.84631
  1288.0     0.000776    1027.30994   1246.54102
  1227.0     0.000815    1026.85962   1209.30408
  1204.0     0.000831    1026.40955   1179.83826
  1189.0     0.000841    1025.95984   1158.46375
  1138.0     0.000879    1025.51062   1145.86377
  1150.0     0.000870    1025.06189   1141.85205
  1134.0     0.000882    1024.61353   1145.85229
  1161.0     0.000861    1024.16565   1156.70361
  1191.0     0.000840    1023.71814   1172.67383
  1135.0     0.000881    1023.27112   1190.32019
  1249.0     0.000801    1022.82452   1207.68701
  1190.0     0.000840    1022.37830   1220.39917
  1217.0     0.000822    1021.93274   1226.89172
  1227.0     0.000815    1021.48743   1227.71497
  1236.0     0.000809    1021.04254   1225.52087
  1230.0     0.000813    1020.59808   1222.12085
  1188.0     0.000842    1020.15405   1220.11133
  1177.0     0.000850    1019.71051   1219.29895
  1263.0     0.000792    1019.26746   1219.40527
  1245.0     0.000803    1018.82483   1218.89819
  1253.0     0.000798    1018.38257   1217.29346
  1273.0     0.000786    1017.94067   1214.87463
  1195.0     0.000837    1017.49933   1211.93152
  1304.0     0.000767    1017.05835   1209.58325
  1267.0     0.000789    1016.61798   1208.21460
  1258.0     0.000795    1016.17798   1207.99182
  1281.0     0.000781    1015.73834   1208.34290
  1243.0     0.000805    1015.29919   1208.83484
  1338.0     0.000747    1014.86035   1208.14160
  1245.0     0.000803    1014.42206   1204.39307
  1269.0     0.000788    1013.98431   1199.11145
  1218.0     0.000821    1013.54688   1191.94617
  1264.0     0.000791    1013.10992   1183.77429
  1212.0     0.000825    1012.67340   1173.94470
  1107.0     0.000903    1012.23724   1165.32068
  1199.0     0.000834    1011.80151   1158.53882
  1166.0     0.000858    1011.36646   1153.66699
  1143.0     0.000875    1010.93170   1153.94946
  1093.0     0.000915    1010.49738   1159.27295
  1198.0     0.000835    1010.06348   1171.79529
  1173.0     0.000853    1009.62994   1189.61206
  1218.0     0.000821    1009.19714   1213.52881
  1175.0     0.000851    1008.76447   1241.40527
  1232.0     0.000812    1008.33240   1270.13184
  1268.0     0.000789    1007.90070   1293.72498
  1285.0     0.000778    1007.46948   1307.34875
  1235.0     0.000810    1007.03851   1308.37793
  1214.0     0.000824    1006.60846   1297.55713
  1229.0     0.000814    1006.17847   1281.88013
  1228.0     0.000814    1005.74896   1264.03003
  1214.0     0.000824    1005.31995   1247.45825
  1190.0     0.000840    1004.89136   1232.77136
  1225.0     0.000816    1004.46326   1217.63306
  1158.0     0.000864    1004.03564   1200.15601
  1276.0     0.000784    1003.60840   1179.35608
  1193.0     0.000838    1003.18152   1156.57275
  1166.0     0.000858    1002.75519   1134.35461
  1167.0     0.000857    1002.32928   1114.39368
  1136.0     0.000880    1001.90363   1098.76294
  1093.0     0.000915    1001.47888   1088.83350
  1117.0     0.000895    1001.05426   1085.39734
  1176.0     0.000850    1000.63007   1089.35571
  1136.0     0.000880    1000.20636   1100.66321
  1134.0     0.000882    999.78314    1118.33496
  1226.0     0.000816    999.36041    1139.76758
  1212.0     0.000825    998.93805    1161.39478
  1187.0     0.000842    998.51617    1177.64087
  1346.0     0.000743    998.09460    1185.15393
  1375.0     0.000727    997.67358    1185.27563
  1285.0     0.000778    997.25293    1184.40967
  1280.0     0.000781    996.83295    1189.08862
  1273.0     0.000786    996.41327    1203.48010
  1223.0     0.000818    995.99402    1228.78992
  1436.0     0.000696    995.57526    1262.37769
  1332.0     0.000751    995.15680    1301.57214
  1401.0     0.000714    994.73889    1343.80115
  1495.0     0.000669    994.32153    1388.19690
  1523.0     0.000657    993.90448    1436.38733
  1512.0     0.000661    993.48792    1491.80249
  1537.0     0.000651    993.07184    1558.04199
  1581.0     0.000633    992.65607    1636.94214
  1618.0     0.000618    992.24072    1724.71228
  1747.0     0.000572    991.82611    1812.20642
  1910.0     0.000524    991.41180    1884.10156
  1962.0     0.000510    990.99792    1927.38867
  2069.0     0.000483    990.58441    1940.00867
  1969.0     0.000508    990.17145    1926.19507
  1957.0     0.000511    989.75885    1895.88818
  1868.0     0.000535    989.34680    1854.22083
  1859.0     0.000538    988.93512    1803.07654
  1689.0     0.000592    988.52393    1743.83411
  1667.0     0.000600    988.11316    1677.97449
  1585.0     0.000631    987.70264    1606.65918
  1542.0     0.000649    987.29303    1534.13989
  1522.0     0.000657    986.88348    1463.10754
  1411.0     0.000709    986.47449    1396.33093
  1340.0     0.000746    986.06598    1333.89954
  1326.0     0.000754    985.65790    1276.70813
  1267.0     0.000789    985.25024    1224.38684
  1249.0     0.000801    984.84308    1182.30066
  1169.0     0.000855    984.43634    1148.00989
  1157.0     0.000864    984.02997    1122.37744
  1122.0     0.000891    983.62408    1103.68823
  1135.0     0.000881    983.21869    1091.34644
  1116.0     0.000896    982.81354    1083.11963
  1104.0     0.000906    982.40924    1078.47046
  1101.0     0.000908    982.00519    1076.64111
  1101.0     0.000908    981.60144    1078.79016
  1133.0     0.000883    981.19824    1084.85913
  1187.0     0.000842    980.79553    1096.57629
  1107.0     0.000903    980.39325    1115.15552
  1166.0     0.000858    979.99146    1141.79419
  1210.0     0.000826    979.59003    1177.62073
  1141.0     0.000876    979.18909    1223.80530
  1233.0     0.000811    978.78845    1281.06299
  1236.0     0.000809    978.38843    1348.63306
  1325.0     0.000755    977.98871    1423.78711
  1393.0     0.000718    977.58966    1501.26892
  1478.0     0.000677    977.19092    1573.85510
  1577.0     0.000634    976.79266    1633.24854
  1644.0     0.000608    976.39471    1671.22437
  1751.0     0.000571    975.99731    1682.78210
  1765.0     0.000567    975.60046    1669.13928
  1749.0     0.000572    975.20392    1639.82434
  1653.0     0.000605    974.80786    1603.56104
  1551.0     0.000645    974.41223    1567.16504
  1464.0     0.000683    974.01703    1533.45825
  1432.0     0.000698    973.62219    1501.80200
  1453.0     0.000688    973.22803    1469.21863
  1432.0     0.000698    972.83423    1431.85840
  1482.0     0.000675    972.44080    1391.61377
  1463.0     0.000684    972.04785    1350.83655
  1411.0     0.000709    971.65533    1313.51331
  1391.0     0.000719    971.26318    1283.22559
  1358.0     0.000736    970.87164    1265.56104
  1228.0     0.000814    970.48047    1262.74316
  1251.0     0.000799    970.08972    1276.36157
  1278.0     0.000782    969.69946    1305.20251
  1317.0     0.000759    969.30957    1348.88281
  1416.0     0.000706    968.92004    1402.34241
  1434.0     0.000697    968.53125    1461.00037
  1569.0     0.000637    968.14270    1515.56958
  1590.0     0.000629    967.75464    1561.79041
  1696.0     0.000590    967.36700    1594.77405
  1657.0     0.000604    966.97980    1613.82642
  1768.0     0.000566    966.59314    1620.99048
  1762.0     0.000568    966.20679    1619.48340
  1686.0     0.000593    965.82086    1612.29761
  1599.0     0.000625    965.43542    1601.37866
  1542.0     0.000649    965.05048    1584.60486
  1482.0     0.000675    964.66583    1559.82068
  1500.0     0.000667    964.28186    1524.64917
  1480.0     0.000676    963.89825    1479.33411
  1478.0     0.000677    963.51495    1427.41003
  1432.0     0.000698    963.13214    1373.12329
  1297.0     0.000771    962.74982    1320.83374
  1244.0     0.000804    962.36792    1273.57776
  1166.0     0.000858    961.98657    1231.90393
  1131.0     0.000884    961.60553    1195.55371
  1240.0     0.000806    961.22498    1163.32312
  1137.0     0.000880    960.84479    1134.85376
  1104.0     0.000906    960.46509    1109.01465
  1141.0     0.000876    960.08575    1086.49976
  1082.0     0.000924    959.70709    1067.33386
  1085.0     0.000922    959.32874    1052.41724
  1049.0     0.000953    958.95074    1041.52661
  1099.0     0.000910    958.57318    1034.34558
  1014.0     0.000986    958.19617    1031.72070
  1049.0     0.000953    957.81952    1033.68970
  1065.0     0.000939    957.44342    1039.69470
  1011.0     0.000989    957.06769    1049.69385
  1118.0     0.000894    956.69238    1063.37927
  1091.0     0.000917    956.31750    1079.52991
  1040.0     0.000962    955.94293    1096.58191
  1124.0     0.000890    955.56909    1111.30627
  1129.0     0.000886    955.19556    1123.25256
  1111.0     0.000900    954.82239    1129.68860
  1167.0     0.000857    954.44977    1133.04016
  1130.0     0.000885    954.07751    1135.27234
  1172.0     0.000853    953.70563    1139.31433
  1123.0     0.000890    953.33435    1146.24304
  1078.0     0.000928    952.96338    1156.37646
  1201.0     0.000833    952.59290    1168.30396
  1166.0     0.000858    952.22284    1179.53528
  1191.0     0.000840    951.85321    1187.94653
  1246.0     0.000803    951.48389    1190.77637
  1183.0     0.000845    951.11530    1188.10852
  1161.0     0.000861    950.74689    1180.24927
  1179.0     0.000848    950.37903    1170.68030
  1165.0     0.000858    950.01160    1161.14636
  1170.0     0.000855    949.64453    1152.86243
  1151.0     0.000869    949.27795    1149.96240
  1164.0     0.000859    948.91187    1152.30054
  1147.0     0.000872    948.54608    1159.55029
  1122.0     0.000891    948.18079    1172.02332
  1185.0     0.000844    947.81592    1189.19836
  1239.0     0.000807    947.45154    1211.58069
  1189.0     0.000841    947.08740    1237.89551
  1252.0     0.000799    946.72406    1267.59082
  1206.0     0.000829    946.36090    1297.25549
  1234.0     0.000810    945.99811    1323.14941
  1352.0     0.000740    945.63586    1341.46313
  1363.0     0.000734    945.27405    1349.95544
  1344.0     0.000744    944.91272    1349.12329
  1264.0     0.000791    944.55176    1341.55530
  1285.0     0.000778    944.19122    1330.10583
  1367.0     0.000732    943.83099    1316.43420
  1355.0     0.000738    943.47131    1301.21338
  1296.0     0.000772    943.11200    1284.50854
  1263.0     0.000792    942.75330    1265.75256
  1278.0     0.000782    942.39490    1244.88904
  1199.0     0.000834    942.03693    1223.11963
  1154.0     0.000867    941.67932    1202.62280
  1182.0     0.000846    941.32220    1185.64526
  1163.0     0.000860    940.96552    1173.83948
  1153.0     0.000867    940.60931    1168.01099
  1104.0     0.000906    940.25348    1167.72253
  1115.0     0.000897    939.89807    1171.42212
  1096.0     0.000912    939.54309    1176.30566
  1100.0     0.000909    939.18848    1179.14001
  1086.0     0.000921    938.83429    1178.06311
  1151.0     0.000869    938.48071    1173.71460
  1125.0     0.000889    938.12744    1168.10718
  1129.0     0.000886    937.77460    1162.43433
  1161.0     0.000861    937.42218    1156.00842
  1159.0     0.000863    937.07013    1147.28015
  1164.0     0.000859    936.71851    1135.18274
  1164.0     0.000859    936.36743    1120.05176
  1092.0     0.000916    936.01666    1102.43164
  1116.0     0.000896    935.66638    1083.77844
  1045.0     0.000957    935.31647    1065.55347
  1102.0     0.000907    934.96692    1048.97449
  1057.0     0.000946    934.61804    1034.20959
  1003.0     0.000997    934.26935    1020.76038
  1042.0     0.000960    933.92114    1007.01581
  1021.0     0.000979    933.57336    994.06012
  1002.0     0.000998    933.22601    982.30847
  998.0      0.001002    932.87909    972.14160
  926.0      0.001080    932.53265    963.45587
  917.0      0.001091    932.18646    956.95959
  1021.0     0.000979    931.84082    952.08337
  966.0      0.001035    931.49554    948.51892
  979.0      0.001021    931.15070    946.40564
  940.0      0.001064    930.80615    944.67639
  971.0      0.001030    930.46234    943.58527
  992.0      0.001008    930.11877    942.76782
  984.0      0.001016    929.77551    941.96674
  947.0      0.001056    929.43280    941.74249
  951.0      0.001052    929.09045    941.86810
  1001.0     0.000999    928.74854    942.26190
  936.0      0.001068    928.40710    942.46661
  951.0      0.001052    928.06598    943.53778
  962.0      0.001040    927.72528    945.24817
  972.0      0.001029    927.38501    947.80066
  954.0      0.001048    927.04510    949.82715
  967.0      0.001034    926.70581    952.66943
  935.0      0.001070    926.36682    955.88831
  985.0      0.001015    926.02820    959.49207
  972.0      0.001029    925.69000    962.93439
  966.0      0.001035    925.35217    967.06781
  1028.0     0.000973    925.01483    971.53381
  977.0      0.001024    924.67792    976.81604
  1051.0     0.000951    924.34137    982.67908
  1012.0     0.000988    924.00525    989.89362
  1089.0     0.000918    923.66956    999.01495
  1068.0     0.000936    923.33417    1010.59161
  1053.0     0.000950    922.99921    1025.07861
  1099.0     0.000910    922.66486    1043.19092
  1084.0     0.000923    922.33081    1064.17163
  1139.0     0.000878    921.99713    1087.84863
  1160.0     0.000862    921.66388    1112.87793
  1264.0     0.000791    921.33093    1138.09363
  1234.0     0.000810    920.99854    1161.36780
  1238.0     0.000808    920.66656    1181.41321
  1287.0     0.000777    920.33490    1197.80176
  1316.0     0.000760    920.00372    1211.66931
  1303.0     0.000767    919.67291    1223.69910
  1269.0     0.000788    919.34247    1233.04504
  1380.0     0.000725    919.01239    1239.29712
  1333.0     0.000750    918.68292    1242.48779
  1398.0     0.000715    918.35370    1242.87683
  1337.0     0.000748    918.02496    1239.73511
  1359.0     0.000736    917.69659    1235.13245
  1312.0     0.000762    917.36859    1230.64917
  1296.0     0.000772    917.04108    1227.44177
  1234.0     0.000810    916.71393    1225.89502
  1187.0     0.000842    916.38708    1225.09766
  1240.0     0.000806    916.06073    1223.80298
  1184.0     0.000845    915.73474    1220.99170
  1307.0     0.000765    915.40906    1215.53149
  1272.0     0.000786    915.08411    1208.90442
  1217.0     0.000822    914.75934    1203.70801
  1241.0     0.000806    914.43494    1201.45630
  1162.0     0.000861    914.11096    1203.54041
  1175.0     0.000851    913.78741    1209.56726
  1111.0     0.000900    913.46423    1217.68494
  1193.0     0.000838    913.14154    1224.87708
  1182.0     0.000846    912.81921    1227.71667
  1190.0     0.000840    912.49713    1223.63110
  1224.0     0.000817    912.17560    1212.31946
  1166.0     0.000858    911.85443    1195.35278
  1150.0     0.000870    911.53357    1176.05066
  1193.0     0.000838    911.21332    1157.52417
  1032.0     0.000969    910.89337    1141.92554
  1042.0     0.000960    910.57379    1130.25903
  1089.0     0.000918    910.25452    1122.28796
  1077.0     0.000929    909.93573    1117.22534
  1048.0     0.000954    909.61731    1113.91772
  1027.0     0.000974    909.29938    1111.40356
  1075.0     0.000930    908.98175    1109.53967
  1119.0     0.000894    908.66455    1108.23682
  1066.0     0.000938    908.34766    1107.37793
  1075.0     0.000930    908.03119    1106.78540
  1089.0     0.000918    907.71521    1106.61194
  1106.0     0.000904    907.39960    1107.74390
  1065.0     0.000939    907.08429    1111.39026
  1073.0     0.000932    906.76941    1118.56909
  1044.0     0.000958    906.45496    1129.64502
  1117.0     0.000895    906.14081    1144.82202
  1137.0     0.000880    905.82721    1163.17615
  1181.0     0.000847    905.51385    1182.76184
  1219.0     0.000820    905.20093    1201.41687
  1228.0     0.000814    904.88843    1217.10510
  1205.0     0.000830    904.57623    1227.47107
  1229.0     0.000814    904.26434    1232.83594
  1243.0     0.000805    903.95313    1232.03088
  1168.0     0.000856    903.64209    1226.53369
  1235.0     0.000810    903.33148    1216.98608
  1179.0     0.000848    903.02130    1206.05310
  1152.0     0.000868    902.71143    1195.63879
  1060.0     0.000943    902.40192    1187.16736
  1178.0     0.000849    902.09302    1180.18604
  1131.0     0.000884    901.78424    1173.87683
  1157.0     0.000864    901.47595    1167.40417
  1192.0     0.000839    901.16803    1159.18872
  1177.0     0.000850    900.86053    1147.22180
  1077.0     0.000929    900.55322    1130.98120
  1076.0     0.000929    900.24664    1111.11389
  1099.0     0.000910    899.94019    1089.24109
  978.0      0.001022    899.63416    1067.79004
  1063.0     0.000941    899.32855    1048.22119
  982.0      0.001018    899.02332    1031.61829
  1050.0     0.000952    898.71844    1018.10358
  1012.0     0.000988    898.41400    1007.07733
  973.0      0.001028    898.10986    998.18640
  1003.0     0.000997    897.80609    990.19464
  948.0      0.001055    897.50275    982.70862
  971.0      0.001030    897.19971    975.69580
  975.0      0.001026    896.89722    969.37396
  969.0      0.001032    896.59497    963.92853
  972.0      0.001029    896.29315    959.26776
  956.0      0.001046    895.99158    955.29639
  926.0      0.001080    895.69049    951.72772
  979.0      0.001021    895.38977    948.74683
  931.0      0.001074    895.08948    946.17828
  956.0      0.001046    894.78949    944.11823
  962.0      0.001040    894.48987    942.74969
  945.0      0.001058    894.19055    942.26892
  973.0      0.001028    893.89172    942.59888
  987.0      0.001013    893.59320    944.79437
  918.0      0.001089    893.29517    949.25189
  995.0      0.001005    892.99744    955.62183
  937.0      0.001067    892.70001    964.75653
  943.0      0.001060    892.40302    977.06860
  1036.0     0.000965    892.10632    992.79053
  966.0      0.001035    891.81012    1011.84033
  1004.0     0.000996    891.51422    1033.58740
  1005.0     0.000995    891.21869    1057.25598
  1033.0     0.000968    890.92352    1081.87146
  1081.0     0.000925    890.62872    1105.67053
  1055.0     0.000948    890.33417    1125.78369
  1067.0     0.000937    890.04028    1142.18921
  1122.0     0.000891    889.74652    1153.39270
  1108.0     0.000903    889.45319    1159.37756
  1081.0     0.000925    889.16022    1160.64990
  1098.0     0.000911    888.86761    1157.70032
  1043.0     0.000959    888.57538    1151.56665
  1054.0     0.000949    888.28357    1143.07483
  1075.0     0.000930    887.99194    1132.90820
  1081.0     0.000925    887.70081    1122.70410
  1001.0     0.000999    887.41003    1112.75232
  1043.0     0.000959    887.11963    1103.27942
  1062.0     0.000942    886.82941    1095.20435
  1060.0     0.000943    886.53992    1088.02026
  1027.0     0.000974    886.25049    1081.06934
  1033.0     0.000968    885.96149    1073.43506
  1102.0     0.000907    885.67291    1064.38623
  1029.0     0.000972    885.38458    1053.98035
  983.0      0.001017    885.09668    1042.66931
  1049.0     0.000953    884.80920    1031.19604
  1036.0     0.000965    884.52203    1020.72980
  985.0      0.001015    884.23511    1011.71729
  1024.0     0.000977    883.94867    1004.41418
  1028.0     0.000973    883.66248    998.91876
  1001.0     0.000999    883.37683    994.94037
  947.0      0.001056    883.09143    992.12506
  947.0      0.001056    882.80640    990.38385
  962.0      0.001040    882.52161    989.53894
  1020.0     0.000980    882.23724    989.84790
  975.0      0.001026    881.95325    991.23199
  913.0      0.001095    881.66968    993.37006
  936.0      0.001068    881.38641    996.10962
  936.0      0.001068    881.10345    999.19617
  946.0      0.001057    880.82086    1001.95996
  937.0      0.001067    880.53857    1004.17535
  994.0      0.001006    880.25665    1005.39624
  949.0      0.001054    879.97522    1005.23352
  939.0      0.001065    879.69403    1003.80267
  983.0      0.001017    879.41321    1001.21710
  1048.0     0.000954    879.13269    997.66644
  947.0      0.001056    878.85254    993.33795
  947.0      0.001056    878.57275    988.44739
  976.0      0.001025    878.29340    983.01691
  904.0      0.001106    878.01428    977.10669
  928.0      0.001078    877.73553    971.05511
  931.0      0.001074    877.45715    964.66125
  900.0      0.001111    877.17902    957.12897
  897.0      0.001115    876.90131    950.23230
  982.0      0.001018    876.62402    943.91772
  862.0      0.001160    876.34698    938.23724
  898.0      0.001114    876.07031    933.45459
  900.0      0.001111    875.79401    930.18872
  917.0      0.001091    875.51801    928.19098
  849.0      0.001178    875.24243    927.50177
  919.0      0.001088    874.96704    927.37750
  892.0      0.001121    874.69214    927.97571
  925.0      0.001081    874.41748    928.47986
  948.0      0.001055    874.14319    929.10815
  912.0      0.001096    873.86920    929.87335
  893.0      0.001120    873.59570    931.15350
  957.0      0.001045    873.32245    933.24835
  932.0      0.001073    873.04950    935.91571
  993.0      0.001007    872.77692    938.96149
  952.0      0.001050    872.50470    942.05695
  998.0      0.001002    872.23279    944.95013
  1003.0     0.000997    871.96124    948.32959
  1021.0     0.000979    871.69006    952.39252
  998.0      0.001002    871.41907    957.52350
  986.0      0.001014    871.14856    963.20361
  933.0      0.001072    870.87830    969.06519
  1019.0     0.000981    870.60834    974.46094
  965.0      0.001036    870.33887    978.83734
  1048.0     0.000954    870.06970    982.14435
  1009.0     0.000991    869.80078    985.15588
  1012.0     0.000988    869.53223    988.30981
  1043.0     0.000959    869.26398    991.87494
  1037.0     0.000964    868.99603    995.87311
  1072.0     0.000933    868.72852    999.84058
  1025.0     0.000976    868.46136    1003.65729
  1045.0     0.000957    868.19440    1007.43567
  1054.0     0.000949    867.92792    1011.47485
  1097.0     0.000912    867.66156    1017.83429
  1117.0     0.000895    867.39575    1027.47327
  1045.0     0.000957    867.13025    1041.48718
  1021.0     0.000979    866.86499    1060.29822
  1069.0     0.000935    866.59998    1083.51440
  1091.0     0.000917    866.33545    1109.75171
  1064.0     0.000940    866.07117    1136.72559
  1161.0     0.000861    865.80725    1161.48694
  1205.0     0.000830    865.54370    1180.84607
  1256.0     0.000796    865.28033    1192.91199
  1243.0     0.000805    865.01740    1196.70227
  1268.0     0.000789    864.75476    1193.62427
  1192.0     0.000839    864.49243    1186.11450
  1257.0     0.000796    864.23047    1176.75122
  1165.0     0.000858    863.96887    1167.38123
  1145.0     0.000873    863.70746    1158.76819
  1071.0     0.000934    863.44641    1150.52869
  1135.0     0.000881    863.18579    1141.36023
  1153.0     0.000867    862.92535    1129.58008
  1148.0     0.000871    862.66541    1113.98438
  1122.0     0.000891    862.40570    1094.53735
  1125.0     0.000889    862.14624    1072.72620
  1034.0     0.000967    861.88708    1050.64319
  1010.0     0.000990    861.62830    1030.44995
  986.0      0.001014    861.37000    1013.76715
  1033.0     0.000968    861.11182    1001.45276
  987.0      0.001013    860.85406    993.89459
  980.0      0.001020    860.59656    989.63129
  984.0      0.001016    860.33929    987.81995
  982.0      0.001018    860.08252    986.76489
  926.0      0.001080    859.82605    985.40320
  903.0      0.001107    859.56976    981.93707
  1059.0     0.000944    859.31390    976.29456
  941.0      0.001063    859.05829    968.88275
  945.0      0.001058    858.80304    960.64453
  892.0      0.001121    858.54797    952.71039
  891.0      0.001122    858.29346    945.46863
  946.0      0.001057    858.03906    939.36694
  869.0      0.001151    857.78510    934.29883
  899.0      0.001112    857.53137    929.97266
  838.0      0.001193    857.27802    925.44751
  966.0      0.001035    857.02490    920.74408
  931.0      0.001074    856.77216    915.12054
  883.0      0.001133    856.51965    909.18903
  919.0      0.001088    856.26758    903.54816
  912.0      0.001096    856.01569    898.25385
  840.0      0.001190    855.76422    893.82233
  862.0      0.001160    855.51288    890.47443
  818.0      0.001222    855.26208    888.29089
  841.0      0.001189    855.01147    887.47870
  855.0      0.001170    854.76123    887.45636
  903.0      0.001107    854.51123    887.93591
  925.0      0.001081    854.26160    888.47931
  943.0      0.001060    854.01227    889.19250
  896.0      0.001116    853.76318    889.53467
  974.0      0.001027    853.51434    889.56061
  937.0      0.001067    853.26599    889.44885
  902.0      0.001109    853.01776    889.48749
  905.0      0.001105    852.76990    890.04205
  950.0      0.001053    852.52252    891.01453
  893.0      0.001120    852.27527    892.53668
  914.0      0.001094    852.02838    894.26312
  989.0      0.001011    851.78174    896.49561
  869.0      0.001151    851.53534    898.87299
  930.0      0.001075    851.28937    901.40027
  880.0      0.001136    851.04370    904.40662
  938.0      0.001066    850.79828    908.45166
  948.0      0.001055    850.55322    914.25958
  895.0      0.001117    850.30835    922.02557
  959.0      0.001043    850.06384    933.26727
  920.0      0.001087    849.81958    947.66095
  973.0      0.001028    849.57581    964.90991
  972.0      0.001029    849.33215    984.18835
  956.0      0.001046    849.08893    1004.11407
  995.0      0.001005    848.84589    1022.95374
  1002.0     0.000998    848.60309    1039.02417
  1053.0     0.000950    848.36072    1051.42688
  972.0      0.001029    848.11865    1060.08923
  1038.0     0.000963    847.87683    1067.88965
  1015.0     0.000985    847.63531    1076.12976
  1034.0     0.000967    847.39410    1086.22986
  1101.0     0.000908    847.15314    1098.64539
  1093.0     0.000915    846.91254    1112.80188
  1101.0     0.000908    846.67224    1127.23181
  1120.0     0.000893    846.43213    1139.76733
  1162.0     0.000861    846.19244    1148.08765
  1170.0     0.000855    845.95300    1150.52832
  1137.0     0.000880    845.71381    1147.08850
  1114.0     0.000898    845.47504    1139.59766
  1152.0     0.000868    845.23645    1131.15625
  1091.0     0.000917    844.99811    1123.61279
  1139.0     0.000878    844.76019    1118.41626
  1119.0     0.000894    844.52246    1116.27368
  1101.0     0.000908    844.28497    1115.88342
  1159.0     0.000863    844.04803    1115.39063
  1147.0     0.000872    843.81116    1112.86157
  1110.0     0.000901    843.57458    1107.17847
  1097.0     0.000912    843.33838    1098.53418
  1099.0     0.000910    843.10242    1087.89600
  1089.0     0.000918    842.86676    1076.63342
  1108.0     0.000903    842.63147    1065.23547
  1090.0     0.000917    842.39636    1054.50061
  1014.0     0.000986    842.16150    1044.41760
  1048.0     0.000954    841.92700    1034.72827
  1047.0     0.000955    841.69275    1025.03625
  995.0      0.001005    841.45880    1015.09137
  1038.0     0.000963    841.22528    1004.57874
  1076.0     0.000929    840.99188    994.23083
  975.0      0.001026    840.75879    982.59766
  1061.0     0.000943    840.52600    970.65845
  985.0      0.001015    840.29346    958.81573
  927.0      0.001079    840.06128    947.85748
  976.0      0.001025    839.82941    937.56897
  1001.0     0.000999    839.59772    928.54572
  937.0      0.001067    839.36627    920.92822
  930.0      0.001075    839.13525    914.76355
  920.0      0.001087    838.90442    910.23230
  884.0      0.001131    838.67395    906.50885
  923.0      0.001083    838.44373    903.83350
  947.0      0.001056    838.21375    902.03326
  944.0      0.001059    837.98413    901.44873
  919.0      0.001088    837.75470    901.62006
  897.0      0.001115    837.52551    902.61432
  919.0      0.001088    837.29675    904.44727
  909.0      0.001100    837.06824    907.15063
  907.0      0.001103    836.83997    911.00903
  961.0      0.001041    836.61200    916.34760
  914.0      0.001094    836.38428    924.38910
  954.0      0.001048    836.15680    933.33307
  980.0      0.001020    835.92969    943.82666
  923.0      0.001083    835.70282    955.32819
  934.0      0.001071    835.47620    966.97607
  940.0      0.001064    835.24994    977.76013
  912.0      0.001096    835.02386    986.58252
  1014.0     0.000986    834.79816    992.62854
  987.0      0.001013    834.57263    995.60925
  1024.0     0.000977    834.34747    996.27399
  963.0      0.001038    834.12244    994.97357
  939.0      0.001065    833.89783    992.60461
  973.0      0.001028    833.67334    991.29370
  988.0      0.001012    833.44934    991.42102
  958.0      0.001044    833.22546    993.50659
  972.0      0.001029    833.00201    997.82178
  1012.0     0.000988    832.77869    1004.55859
  1007.0     0.000993    832.55573    1014.20819
  1039.0     0.000962    832.33295    1026.76233
  1104.0     0.000906    832.11047    1042.71313
  987.0      0.001013    831.88837    1061.67517
  1059.0     0.000944    831.66638    1083.44971
  1101.0     0.000908    831.44470    1106.01221
  1100.0     0.000909    831.22339    1126.67517
  1107.0     0.000903    831.00214    1142.81104
  1157.0     0.000864    830.78143    1152.24304
  1115.0     0.000897    830.56091    1154.33984
  1123.0     0.000890    830.34058    1150.33447
  1109.0     0.000902    830.12054    1141.97681
  1157.0     0.000864    829.90082    1130.71912
  1103.0     0.000907    829.68134    1118.66235
  1039.0     0.000962    829.46216    1106.65381
  1091.0     0.000917    829.24323    1095.57166
  1036.0     0.000965    829.02454    1085.67444
  1002.0     0.000998    828.80609    1077.07642
  1054.0     0.000949    828.58789    1069.93701
  1030.0     0.000971    828.37018    1065.33093
  1047.0     0.000955    828.15253    1064.08276
  1050.0     0.000952    827.93524    1067.01477
  1081.0     0.000925    827.71814    1074.24023
  1026.0     0.000975    827.50128    1085.88049
  1088.0     0.000919    827.28479    1100.71301
  1031.0     0.000970    827.06860    1117.09082
  1037.0     0.000964    826.85254    1132.43384
  1110.0     0.000901    826.63684    1143.58887
  1088.0     0.000919    826.42133    1147.81177
  1094.0     0.000914    826.20605    1143.63049
  1140.0     0.000877    825.99109    1132.41284
  1073.0     0.000932    825.77655    1116.84546
  1105.0     0.000905    825.56213    1100.19043
  1029.0     0.000972    825.34802    1084.99866
  983.0      0.001017    825.13409    1072.62280
  1002.0     0.000998    824.92053    1063.33191
  1041.0     0.000961    824.70709    1056.31091
  1043.0     0.000959    824.49408    1050.20789
  1080.0     0.000926    824.28119    1043.39429
  1021.0     0.000979    824.06866    1035.18616
  1069.0     0.000935    823.85632    1026.10767
  1091.0     0.000917    823.64435    1017.04144
  1066.0     0.000938    823.43243    1008.90051
  971.0      0.001030    823.22101    1002.07837
  1045.0     0.000957    823.00970    996.46783
  1030.0     0.000971    822.79877    991.61292
  1037.0     0.000964    822.58801    987.24164
  1001.0     0.000999    822.37756    983.09570
  1004.0     0.000996    822.16736    979.07556
  973.0      0.001028    821.95734    974.71027
  936.0      0.001068    821.74762    969.64795
  938.0      0.001066    821.53827    963.83032
  1004.0     0.000996    821.32904    957.51941
  903.0      0.001107    821.12006    951.05090
  944.0      0.001059    820.91150    944.92535
  945.0      0.001058    820.70306    938.57776
  958.0      0.001044    820.49487    932.50226
  930.0      0.001075    820.28705    926.57635
  915.0      0.001093    820.07935    921.14423
  950.0      0.001053    819.87201    915.68878
  946.0      0.001057    819.66498    909.93939
  860.0      0.001163    819.45807    903.85242
  955.0      0.001047    819.25146    897.70630
  897.0      0.001115    819.04510    892.08533
  892.0      0.001121    818.83899    887.40875
  882.0      0.001134    818.63312    883.78839
  830.0      0.001205    818.42761    880.12384
  861.0      0.001161    818.22229    878.46600
  880.0      0.001136    818.01721    877.46759
  899.0      0.001112    817.81238    876.59064
  877.0      0.001140    817.60779    875.66290
  921.0      0.001086    817.40350    874.71924
  934.0      0.001071    817.19952    873.91431
  933.0      0.001072    816.99567    873.40320
  875.0      0.001143    816.79211    873.21948
  903.0      0.001107    816.58881    873.27631
  925.0      0.001081    816.38574    874.08002
  865.0      0.001156    816.18304    874.30750
  913.0      0.001095    815.98053    874.55042
  891.0      0.001122    815.77820    874.95612
  866.0      0.001155    815.57623    875.66663
  896.0      0.001116    815.37439    876.94019
  946.0      0.001057    815.17285    878.93945
  887.0      0.001127    814.97162    881.73401
  880.0      0.001136    814.77063    885.55878
  914.0      0.001094    814.56982    889.96765
  868.0      0.001152    814.36938    895.53369
  901.0      0.001110    814.16907    901.74646
  933.0      0.001072    813.96899    909.03467
  879.0      0.001138    813.76941    917.48077
  887.0      0.001127    813.56982    927.07782
  933.0      0.001072    813.37054    937.16809
  975.0      0.001026    813.17157    948.50684
  912.0      0.001096    812.97278    960.15411
  982.0      0.001018    812.77429    971.72632
  983.0      0.001017    812.57611    982.47815
  974.0      0.001027    812.37805    992.01099
  975.0      0.001026    812.18024    999.57971
  961.0      0.001041    811.98273    1004.16370
  1017.0     0.000983    811.78546    1005.50726
  1032.0     0.000969    811.58844    1003.25745
  1035.0     0.000966    811.39172    998.41827
  1047.0     0.000955    811.19519    991.37946
  1036.0     0.000965    810.99890    983.08441
  1009.0     0.000991    810.80292    974.31262
  961.0      0.001041    810.60706    965.48767
  1013.0     0.000987    810.41156    957.31030
  968.0      0.001033    810.21631    950.07025
  998.0      0.001002    810.02130    942.86554
  967.0      0.001034    809.82648    936.26324
  972.0      0.001029    809.63196    930.64832
  983.0      0.001017    809.43762    926.64557
  913.0      0.001095    809.24359    925.19598
  951.0      0.001052    809.04987    927.21832
  884.0      0.001131    808.85626    933.41479
  892.0      0.001121    808.66290    944.02356
  940.0      0.001064    808.46991    958.53888
  946.0      0.001057    808.27704    976.69116
  1037.0     0.000964    808.08453    995.59729
  982.0      0.001018    807.89221    1013.14728
  1056.0     0.000947    807.70007    1026.54199
  1102.0     0.000907    807.50830    1033.65894
  1106.0     0.000904    807.31665    1034.21167
  1109.0     0.000902    807.12531    1030.02112
  1013.0     0.000987    806.93420    1023.79065
  998.0      0.001002    806.74341    1018.00549
  1031.0     0.000970    806.55273    1014.06128
  930.0      0.001075    806.36243    1012.48132
  1041.0     0.000961    806.17224    1012.10651
  1002.0     0.000998    805.98242    1011.56555
  1025.0     0.000976    805.79272    1009.18115
  1019.0     0.000981    805.60339    1003.94159
  1046.0     0.000956    805.41418    995.98926
  1037.0     0.000964    805.22534    986.48346
  985.0      0.001015    805.03656    976.80713
  950.0      0.001053    804.84827    968.31177
  930.0      0.001075    804.66003    961.81885
  909.0      0.001100    804.47211    957.57098
  952.0      0.001050    804.28442    955.53253
  901.0      0.001110    804.09698    955.25122
  968.0      0.001033    803.90979    956.42542
  914.0      0.001094    803.72284    958.76758
  953.0      0.001049    803.53607    962.42725
  959.0      0.001043    803.34967    967.37268
  993.0      0.001007    803.16333    973.67535
  951.0      0.001052    802.97742    981.41040
  999.0      0.001001    802.79156    990.49640
  972.0      0.001029    802.60614    1000.58533
  999.0      0.001001    802.42090    1011.15332
  1041.0     0.000961    802.23584    1021.14954
  977.0      0.001024    802.05103    1029.65552
  1076.0     0.000929    801.86646    1035.55066
  1050.0     0.000952    801.68213    1037.92188
  1061.0     0.000943    801.49811    1036.68286
  1019.0     0.000981    801.31433    1032.62830
  1028.0     0.000973    801.13068    1027.02600
  1045.0     0.000957    800.94733    1020.97424
  1036.0     0.000965    800.76416    1015.62231
  950.0      0.001053    800.58142    1011.27563
  985.0      0.001015    800.39874    1007.57245
  1013.0     0.000987    800.21637    1003.71228
  998.0      0.001002    800.03424    998.39404
  1046.0     0.000956    799.85229    990.49152
  1032.0     0.000969    799.67065    979.66559
  1054.0     0.000949    799.48926    966.55011
  992.0      0.001008    799.30804    952.07709
  1008.0     0.000992    799.12714    937.91382
  890.0      0.001124    798.94635    924.63947
  924.0      0.001082    798.76587    912.79559
  882.0      0.001134    798.58563    902.54028
  897.0      0.001115    798.40570    893.68970
  954.0      0.001048    798.22595    885.88477
  828.0      0.001208    798.04645    878.82819
  876.0      0.001142    797.86713    872.33130
  870.0      0.001149    797.68811    866.41150
  886.0      0.001129    797.50934    861.15393
  842.0      0.001188    797.33075    856.66449
  840.0      0.001190    797.15247    852.97626
  888.0      0.001126    796.97437    849.94867
  878.0      0.001139    796.79651    847.51422
  820.0      0.001220    796.61896    845.61041
  867.0      0.001153    796.44147    844.30725
  876.0      0.001142    796.26440    843.58655
  845.0      0.001183    796.08752    843.44415
  814.0      0.001229    795.91089    843.82520
  877.0      0.001140    795.73444    844.68719
  872.0      0.001147    795.55829    845.92535
  896.0      0.001116    795.38239    847.22943
  849.0      0.001178    795.20667    849.32831
  862.0      0.001160    795.03113    851.84711
  869.0      0.001151    794.85596    854.32874
  899.0      0.001112    794.68091    856.90863
  895.0      0.001117    794.50610    859.45514
  871.0      0.001148    794.33173    862.15448
  902.0      0.001109    794.15741    864.73151
  888.0      0.001126    793.98334    867.05115
  879.0      0.001138    793.80957    868.80365
  933.0      0.001072    793.63599    870.16138
  923.0      0.001083    793.46265    870.86432
  935.0      0.001070    793.28961    870.72302
  922.0      0.001085    793.11670    869.76929
  891.0      0.001122    792.94403    868.02948
  940.0      0.001064    792.77167    865.71100
  920.0      0.001087    792.59949    863.02063
  879.0      0.001138    792.42755    860.18542
  842.0      0.001188    792.25598    857.38367
  886.0      0.001129    792.08447    854.73511
  902.0      0.001109    791.91333    852.42529
  892.0      0.001121    791.74231    850.31116
  834.0      0.001199    791.57153    848.09692
  886.0      0.001129    791.40112    846.44318
  831.0      0.001203    791.23090    844.99622
  797.0      0.001255    791.06085    843.75464
  834.0      0.001199    790.89105    842.69092
  884.0      0.001131    790.72150    841.70416
  906.0      0.001104    790.55212    840.87152
  853.0      0.001172    790.38306    840.31824
  834.0      0.001199    790.21429    840.33441
  884.0      0.001131    790.04565    840.92737
  844.0      0.001185    789.87726    841.99841
  817.0      0.001224    789.70911    844.33386
  828.0      0.001208    789.54120    847.72882
  871.0      0.001148    789.37360    852.09662
  853.0      0.001172    789.20618    857.69849
  876.0      0.001142    789.03894    864.18488
  843.0      0.001186    788.87201    871.73309
  805.0      0.001242    788.70526    880.32404
  923.0      0.001083    788.53876    889.89288
  840.0      0.001190    788.37250    899.92065
  890.0      0.001124    788.20654    910.50806
  875.0      0.001143    788.04071    920.76685
  871.0      0.001148    787.87518    929.97473
  838.0      0.001193    787.70984    937.24316
  914.0      0.001094    787.54474    941.87708
  937.0      0.001067    787.38000    943.59424
  972.0      0.001029    787.21539    942.39978
  910.0      0.001099    787.05096    938.92023
  903.0      0.001107    786.88690    934.00110
  883.0      0.001133    786.72290    928.41449
  931.0      0.001074    786.55933    922.95520
  869.0      0.001151    786.39594    917.92255
  877.0      0.001140    786.23267    913.48450
  893.0      0.001120    786.06970    909.43835
  927.0      0.001079    785.90698    905.41022
  921.0      0.001086    785.74451    900.91534
  827.0      0.001209    785.58228    895.73145
  908.0      0.001101    785.42029    889.62897
  873.0      0.001145    785.25848    882.59589
  826.0      0.001211    785.09686    874.88312
  826.0      0.001211    784.93561    867.06238
  817.0      0.001224    784.77448    859.66223
  815.0      0.001227    784.61365    853.42334
  813.0      0.001230    784.45313    848.73901
  797.0      0.001255    784.29272    845.89227
  824.0      0.001214    784.13251    844.96796
  835.0      0.001198    783.97266    845.84064
  839.0      0.001192    783.81299    848.28693
  831.0      0.001203    783.65356    851.91815
  795.0      0.001258    783.49438    856.36188
  868.0      0.001152    783.33539    861.40570
  794.0      0.001259    783.17664    866.73810
  866.0      0.001155    783.01813    872.26477
  870.0      0.001149    782.85986    877.66113
  887.0      0.001127    782.70190    882.91663
  815.0      0.001227    782.54413    887.76813
  890.0      0.001124    782.38654    892.12103
  816.0      0.001225    782.22925    895.84833
  870.0      0.001149    782.07214    898.83752
  837.0      0.001195    781.91528    900.94012
  919.0      0.001088    781.75867    902.06482
  848.0      0.001179    781.60229    902.24500
  947.0      0.001056    781.44611    901.70587
  884.0      0.001131    781.29028    900.25476
  870.0      0.001149    781.13452    898.20300
  864.0      0.001157    780.97913    895.52924
  873.0      0.001145    780.82391    892.28986
  927.0      0.001079    780.66895    888.39325
  879.0      0.001138    780.51416    883.87115
  942.0      0.001062    780.35974    878.62317
  918.0      0.001089    780.20544    872.81989
  893.0      0.001120    780.05139    866.47333
  896.0      0.001116    779.89758    859.74762
  901.0      0.001110    779.74402    852.92883
  849.0      0.001178    779.59070    846.04315
  837.0      0.001195    779.43762    839.40784
  826.0      0.001211    779.28467    833.10358
  867.0      0.001153    779.13214    827.23157
  841.0      0.001189    778.97974    821.77136
  824.0      0.001214    778.82764    816.72870
  814.0      0.001229    778.67566    812.15759
  818.0      0.001222    778.52405    807.99750
  811.0      0.001233    778.37256    804.22650
  812.0      0.001232    778.22137    800.82397
  796.0      0.001256    778.07043    797.76257
  786.0      0.001272    777.91962    795.06860
  808.0      0.001238    777.76910    792.72180
  798.0      0.001253    777.61877    790.71899
  792.0      0.001263    777.46887    789.00787
  781.0      0.001280    777.31897    787.72150
  789.0      0.001267    777.16949    786.80035
  818.0      0.001222    777.02008    785.90399
  782.0      0.001279    776.87097    785.58807
  741.0      0.001350    776.72217    785.64673
  753.0      0.001328    776.57355    786.03143
  749.0      0.001335    776.42511    786.81720
  829.0      0.001206    776.27698    788.06787
  789.0      0.001267    776.12903    789.85986
  800.0      0.001250    775.98132    792.27625
  753.0      0.001328    775.83386    795.38824
  759.0      0.001318    775.68671    799.26746
  823.0      0.001215    775.53973    803.80316
  781.0      0.001280    775.39301    808.91132
  800.0      0.001250    775.24646    814.41937
  882.0      0.001134    775.10016    819.88715
  841.0      0.001189    774.95410    824.89136
  824.0      0.001214    774.80835    828.93329
  830.0      0.001205    774.66278    831.57068
  892.0      0.001121    774.51746    832.58820
  854.0      0.001171    774.37231    832.13342
  817.0      0.001224    774.22742    830.54828
  816.0      0.001225    774.08289    828.61426
  831.0      0.001203    773.93848    826.68750
  836.0      0.001196    773.79431    825.08978
  821.0      0.001218    773.65039    824.00677
  801.0      0.001248    773.50665    823.35437
  834.0      0.001199    773.36328    822.97125
  849.0      0.001178    773.22003    822.57819
  838.0      0.001193    773.07703    821.89746
  824.0      0.001214    772.93427    820.79486
  798.0      0.001253    772.79181    819.18097
  839.0      0.001192    772.64948    817.44019
  798.0      0.001253    772.50745    815.97638
  821.0      0.001218    772.36572    814.59070
  834.0      0.001199    772.22412    813.61554
  797.0      0.001255    772.08276    813.61035
  814.0      0.001229    771.94171    814.63251
  823.0      0.001215    771.80084    816.83331
  787.0      0.001271    771.66022    820.26672
  785.0      0.001274    771.51984    824.87018
  809.0      0.001236    771.37970    830.44946
  824.0      0.001214    771.23975    836.62604
  800.0      0.001250    771.10010    842.96881
  832.0      0.001202    770.96063    848.97534
  903.0      0.001107    770.82141    853.83508
  873.0      0.001145    770.68250    857.01636
  847.0      0.001181    770.54370    858.38995
  884.0      0.001131    770.40521    857.86749
  861.0      0.001161    770.26697    855.74530
  872.0      0.001147    770.12891    852.50739
  884.0      0.001131    769.99115    848.69757
  818.0      0.001222    769.85364    844.79016
  872.0      0.001147    769.71631    841.12750
  831.0      0.001203    769.57922    837.77759
  794.0      0.001259    769.44238    834.69165
  861.0      0.001161    769.30573    831.67285
  810.0      0.001235    769.16937    828.51526
  856.0      0.001168    769.03326    825.09680
  825.0      0.001212    768.89734    821.44672
  877.0      0.001140    768.76166    817.73248
  826.0      0.001211    768.62622    814.22113
  822.0      0.001217    768.49103    811.19739
  871.0      0.001148    768.35608    808.94769
  828.0      0.001208    768.22137    807.70343
  795.0      0.001258    768.08685    807.56866
  805.0      0.001242    767.95264    808.59814
  800.0      0.001250    767.81860    810.74744
  812.0      0.001232    767.68481    813.90344
  788.0      0.001269    767.55133    817.89966
  846.0      0.001182    767.41803    822.57666
  800.0      0.001250    767.28491    827.82568
  842.0      0.001188    767.15210    833.65704
  866.0      0.001155    767.01947    840.07043
  810.0      0.001235    766.88715    846.69830
  848.0      0.001179    766.75500    853.33374
  879.0      0.001138    766.62317    859.46167
  876.0      0.001142    766.49152    864.05103
  822.0      0.001217    766.36011    866.45813
  844.0      0.001185    766.22888    866.20343
  877.0      0.001140    766.09802    863.40613
  835.0      0.001198    765.96729    858.63556
  861.0      0.001161    765.83679    852.73090
  882.0      0.001134    765.70654    846.54327
  814.0      0.001229    765.57660    840.73010
  809.0      0.001236    765.44684    835.62219
  788.0      0.001269    765.31732    831.27454
  821.0      0.001218    765.18805    827.69983
  829.0      0.001206    765.05896    824.33167
  805.0      0.001242    764.93018    820.77838
  866.0      0.001155    764.80164    816.85876
  841.0      0.001189    764.67328    812.65167
  809.0      0.001236    764.54517    808.15186
  810.0      0.001235    764.41736    803.89917
  837.0      0.001195    764.28973    799.87701
  819.0      0.001221    764.16229    796.35638
  789.0      0.001267    764.03516    793.35547
  789.0      0.001267    763.90820    790.78223
  796.0      0.001256    763.78156    788.50372
  803.0      0.001245    763.65515    786.28876
  818.0      0.001222    763.52893    784.12604
  799.0      0.001252    763.40295    782.37744
  816.0      0.001225    763.27716    780.80316
  780.0      0.001282    763.15173    779.56665
  755.0      0.001325    763.02649    778.91589
  810.0      0.001235    762.90149    778.77429
  803.0      0.001245    762.77667    779.31110
  812.0      0.001232    762.65210    780.33594
  789.0      0.001267    762.52783    781.88184
  875.0      0.001143    762.40381    783.90594
  767.0      0.001304    762.27991    786.46631
  822.0      0.001217    762.15631    789.29010
  778.0      0.001285    762.03296    792.82513
  784.0      0.001276    761.90985    796.33179
  814.0      0.001229    761.78693    799.73456
  747.0      0.001339    761.66431    803.18353
  749.0      0.001335    761.54187    806.15765
  827.0      0.001209    761.41968    808.48218
  817.0      0.001224    761.29773    809.74231
  834.0      0.001199    761.17603    810.18488
  801.0      0.001248    761.05457    810.11450
  819.0      0.001221    760.93335    810.01117
  805.0      0.001242    760.81232    810.16974
  790.0      0.001266    760.69159    811.10327
  826.0      0.001211    760.57104    812.92560
  811.0      0.001233    760.45081    815.64508
  811.0      0.001233    760.33069    819.34338
  790.0      0.001266    760.21094    824.02179
  843.0      0.001186    760.09131    829.58813
  843.0      0.001186    759.97198    835.78223
  861.0      0.001161    759.85291    842.47388
  818.0      0.001222    759.73407    849.54840
  841.0      0.001189    759.61542    856.76239
  873.0      0.001145    759.49701    863.74915
  890.0      0.001124    759.37885    869.90723
  841.0      0.001189    759.26093    874.87793
  876.0      0.001142    759.14325    878.12360
  892.0      0.001121    759.02576    879.37604
  844.0      0.001185    758.90857    879.12604
  897.0      0.001115    758.79163    878.02826
  865.0      0.001156    758.67487    876.83899
  870.0      0.001149    758.55835    876.21033
  880.0      0.001136    758.44208    876.59967
  864.0      0.001157    758.32605    878.14929
  900.0      0.001111    758.21027    880.72137
  851.0      0.001175    758.09467    883.94318
  863.0      0.001159    757.97937    887.42926
  898.0      0.001114    757.86432    891.28778
  842.0      0.001188    757.74939    895.40845
  836.0      0.001196    757.63477    900.52234
  890.0      0.001124    757.52045    907.22113
  935.0      0.001070    757.40631    915.83154
  906.0      0.001104    757.29242    926.39880
  910.0      0.001099    757.17871    938.76007
  922.0      0.001085    757.06525    950.98315
  1016.0     0.000984    756.95209    962.11011
  1015.0     0.000985    756.83917    970.68225
  1018.0     0.000982    756.72638    975.59900
  1034.0     0.000967    756.61389    976.53986
  1045.0     0.000957    756.50165    974.11829
  1066.0     0.000938    756.38959    969.10211
  968.0      0.001033    756.27783    962.83118
  941.0      0.001063    756.16626    956.20569
  947.0      0.001056    756.05493    949.92072
  962.0      0.001040    755.94391    944.62457
  940.0      0.001064    755.83301    939.70367
  940.0      0.001064    755.72235    935.01184
  970.0      0.001031    755.61206    930.02765
  957.0      0.001045    755.50189    924.32861
  891.0      0.001122    755.39197    917.59503
  937.0      0.001067    755.28235    909.98010
  932.0      0.001073    755.17285    901.80243
  858.0      0.001166    755.06366    894.62537
  846.0      0.001182    754.95471    886.53687
  884.0      0.001131    754.84595    879.05566
  872.0      0.001147    754.73743    872.45911
  849.0      0.001178    754.62921    866.91718
  849.0      0.001178    754.52112    862.47382
  870.0      0.001149    754.41339    859.07574
  879.0      0.001138    754.30585    856.61926
  933.0      0.001072    754.19849    854.88904
  863.0      0.001159    754.09137    853.72528
  800.0      0.001250    753.98450    852.96912
  847.0      0.001181    753.87787    852.48962
  807.0      0.001239    753.77142    852.19781
  860.0      0.001163    753.66534    852.06165
  871.0      0.001148    753.55939    852.07092
  889.0      0.001125    753.45367    852.25354
  856.0      0.001168    753.34827    852.59192
  899.0      0.001112    753.24298    853.05652
  888.0      0.001126    753.13800    853.48291
  895.0      0.001117    753.03326    853.49707
  948.0      0.001055    752.92871    853.13385
  884.0      0.001131    752.82440    852.25769
  930.0      0.001075    752.72040    851.25751
  875.0      0.001143    752.61652    850.53632
  917.0      0.001091    752.51294    851.28510
  826.0      0.001211    752.40961    852.75342
  859.0      0.001164    752.30640    856.14453
  872.0      0.001147    752.20355    862.01855
  886.0      0.001129    752.10089    870.84625
  879.0      0.001138    751.99841    883.14410
  871.0      0.001148    751.89624    898.98352
  946.0      0.001057    751.79425    918.49493
  934.0      0.001071    751.69250    941.21796
  956.0      0.001046    751.59100    966.79993
  936.0      0.001068    751.48969    994.22736
  1052.0     0.000951    751.38867    1022.40363
  1008.0     0.000992    751.28784    1048.77063
  996.0      0.001004    751.18726    1071.67908
  1083.0     0.000923    751.08691    1090.02930
  1067.0     0.000937    750.98682    1103.78882
  1113.0     0.000898    750.88690    1114.33972
  1112.0     0.000899    750.78723    1122.93616
  1114.0     0.000898    750.68774    1130.24377
  1104.0     0.000906    750.58856    1136.66846
  1134.0     0.000882    750.48956    1141.34497
  1114.0     0.000898    750.39087    1143.09729
  1141.0     0.000876    750.29230    1140.66382
  1037.0     0.000964    750.19403    1133.51208
  1074.0     0.000931    750.09595    1121.37695
  1073.0     0.000932    749.99817    1104.51184
  1061.0     0.000943    749.90051    1084.15967
  1052.0     0.000951    749.80322    1061.91919
  970.0      0.001031    749.70605    1039.86292
  948.0      0.001055    749.60913    1018.91876
  976.0      0.001025    749.51245    1000.09998
  960.0      0.001042    749.41595    983.58618
  917.0      0.001091    749.31970    969.27515
  889.0      0.001125    749.22375    956.86597
  977.0      0.001024    749.12793    946.44867
  916.0      0.001092    749.03241    938.54486
  900.0      0.001111    748.93713    932.92236
  902.0      0.001109    748.84198    930.16357
  897.0      0.001115    748.74713    930.47156
  936.0      0.001068    748.65253    934.09827
  866.0      0.001155    748.55811    940.53375
  896.0      0.001116    748.46393    949.41949
  880.0      0.001136    748.36993    959.77020
  942.0      0.001062    748.27618    970.44360
  901.0      0.001110    748.18268    980.17511
  973.0      0.001028    748.08936    988.01117
  948.0      0.001055    747.99640    993.29956
  1026.0     0.000975    747.90350    995.90399
  998.0      0.001002    747.81091    995.75800
  992.0      0.001008    747.71851    993.19263
  973.0      0.001028    747.62634    988.63531
  985.0      0.001015    747.53442    982.54108
  905.0      0.001105    747.44275    975.38733
  975.0      0.001026    747.35126    967.75226
  902.0      0.001109    747.25995    959.78455
  927.0      0.001079    747.16888    951.57416
  903.0      0.001107    747.07806    943.15369
  948.0      0.001055    746.98749    934.52917
  943.0      0.001060    746.89716    925.97864
  884.0      0.001131    746.80701    917.14191
  930.0      0.001075    746.71704    908.34991
  873.0      0.001145    746.62732    899.69623
  892.0      0.001121    746.53790    891.27527
  862.0      0.001160    746.44861    883.15326
  854.0      0.001171    746.35962    875.50348
  863.0      0.001159    746.27075    868.61877
  850.0      0.001176    746.18219    862.60870
  849.0      0.001178    746.09375    857.61310
  844.0      0.001185    746.00562    853.72406
  837.0      0.001195    745.91760    851.06177
  840.0      0.001190    745.82996    849.29175
  814.0      0.001229    745.74249    849.29224
  856.0      0.001168    745.65521    850.64709
  870.0      0.001149    745.56812    853.32758
  861.0      0.001161    745.48126    857.17627
  856.0      0.001168    745.39471    861.84064
  876.0      0.001142    745.30829    867.12085
  834.0      0.001199    745.22205    872.74127
  810.0      0.001235    745.13611    878.19501
  883.0      0.001133    745.05035    883.09515
  902.0      0.001109    744.96478    887.12683
  892.0      0.001121    744.87952    889.91235
  883.0      0.001133    744.79437    892.02942
  972.0      0.001029    744.70947    893.38147
  914.0      0.001094    744.62488    894.23773
  866.0      0.001155    744.54041    894.82690
  878.0      0.001139    744.45612    895.49341
  881.0      0.001135    744.37213    895.46875
  843.0      0.001186    744.28833    895.89734
  841.0      0.001189    744.20471    895.78027
  904.0      0.001106    744.12134    895.47931
  902.0      0.001109    744.03815    894.38812
  904.0      0.001106    743.95520    892.23474
  888.0      0.001126    743.87250    888.90570
  886.0      0.001129    743.78992    884.37500
  882.0      0.001134    743.70764    878.78754
  860.0      0.001163    743.62555    872.40649
  861.0      0.001161    743.54364    865.57196
  857.0      0.001167    743.46191    858.74780
  769.0      0.001300    743.38049    852.10895
  856.0      0.001168    743.29919    846.04315
  793.0      0.001261    743.21820    840.79712
  836.0      0.001196    743.13733    836.55353
  883.0      0.001133    743.05670    833.37909
  834.0      0.001199    742.97632    831.35559
  820.0      0.001220    742.89606    830.19684
  813.0      0.001230    742.81604    830.11920
  845.0      0.001183    742.73627    831.01685
  825.0      0.001212    742.65668    832.59283
  810.0      0.001235    742.57733    834.52777
  832.0      0.001202    742.49817    836.33270
  869.0      0.001151    742.41919    838.22150
  791.0      0.001264    742.34039    839.47040
  883.0      0.001133    742.26190    839.72852
  785.0      0.001274    742.18353    838.79602
  875.0      0.001143    742.10535    836.71021
  840.0      0.001190    742.02747    833.63403
  839.0      0.001192    741.94971    829.70978
  832.0      0.001202    741.87219    825.55414
  790.0      0.001266    741.79486    821.52405
  802.0      0.001247    741.71777    817.76746
  756.0      0.001323    741.64087    814.37909
  795.0      0.001258    741.56415    811.65747
  843.0      0.001186    741.48761    809.29437
  811.0      0.001233    741.41132    807.14313
  854.0      0.001171    741.33521    805.01532
  844.0      0.001185    741.25928    802.73944
  800.0      0.001250    741.18359    800.42615
  818.0      0.001222    741.10809    798.02734
  826.0      0.001211    741.03278    795.64587
  809.0      0.001236    740.95764    793.55780
  863.0      0.001159    740.88275    791.91321
  748.0      0.001337    740.80804    791.05463
  777.0      0.001287    740.73358    790.91803
  809.0      0.001236    740.65924    791.61615
  771.0      0.001297    740.58514    793.14099
  815.0      0.001227    740.51117    795.13074
  786.0      0.001272    740.43744    797.78790
  761.0      0.001314    740.36395    800.69342
  832.0      0.001202    740.29059    803.59235
  848.0      0.001179    740.21753    806.16052
  760.0      0.001316    740.14453    808.10321
  859.0      0.001164    740.07178    809.22485
  871.0      0.001148    739.99921    809.44006
  895.0      0.001117    739.92682    808.82751
  847.0      0.001181    739.85468    807.49048
  772.0      0.001295    739.78271    805.68561
  827.0      0.001209    739.71094    803.56085
  816.0      0.001225    739.63934    801.29388
  797.0      0.001255    739.56793    799.38440
  766.0      0.001305    739.49670    797.66754
  801.0      0.001248    739.42566    796.21973
  798.0      0.001253    739.35486    794.95203
  762.0      0.001312    739.28424    793.83313
  763.0      0.001311    739.21375    792.75262
  804.0      0.001244    739.14343    791.66162
  823.0      0.001215    739.07343    790.56042
  819.0      0.001221    739.00348    789.50525
  821.0      0.001218    738.93378    788.62329
  815.0      0.001227    738.86426    787.97302
  836.0      0.001196    738.79492    787.75891
  827.0      0.001209    738.72577    788.17065
  737.0      0.001357    738.65680    789.36163
  850.0      0.001176    738.58801    791.43109
  819.0      0.001221    738.51941    794.42517
  755.0      0.001325    738.45099    798.35168
  812.0      0.001232    738.38275    803.08282
  786.0      0.001272    738.31470    808.40717
  829.0      0.001206    738.24677    814.09180
  791.0      0.001264    738.17908    819.60065
  802.0      0.001247    738.11157    824.40643
  833.0      0.001200    738.04425    828.45178
  887.0      0.001127    737.97711    831.16278
  886.0      0.001129    737.91010    832.41510
  924.0      0.001082    737.84326    832.22125
  894.0      0.001119    737.77667    830.88464
  869.0      0.001151    737.71021    828.80872
  868.0      0.001152    737.64392    826.41205
  829.0      0.001206    737.57782    824.10242
  873.0      0.001145    737.51190    822.25153
  784.0      0.001276    737.44617    820.85858
  824.0      0.001214    737.38055    819.93958
  843.0      0.001186    737.31519    819.49194
  805.0      0.001242    737.24994    819.47675
  829.0      0.001206    737.18488    819.71698
  841.0      0.001189    737.12000    820.05011
  865.0      0.001156    737.05524    820.41852
  850.0      0.001176    736.99072    820.64880
  830.0      0.001205    736.92633    820.77979
  873.0      0.001145    736.86212    820.76477
  849.0      0.001178    736.79810    820.69141
  858.0      0.001166    736.73425    820.23474
  825.0      0.001212    736.67053    819.33679
  791.0      0.001264    736.60693    818.01599
  822.0      0.001217    736.54358    816.37390
  819.0      0.001221    736.48035    814.46234
  849.0      0.001178    736.41730    812.42792
  777.0      0.001287    736.35443    810.37628
  783.0      0.001277    736.29169    808.23602
  835.0      0.001198    736.22913    806.40985
  796.0      0.001256    736.16675    804.78333
  791.0      0.001264    736.10449    803.38049
  821.0      0.001218    736.04242    802.17126
  815.0      0.001227    735.98053    801.19482
  778.0      0.001285    735.91876    800.24756
  796.0      0.001256    735.85712    799.40198
  776.0      0.001289    735.79565    798.72412
  777.0      0.001287    735.73444    798.17462
  858.0      0.001166    735.67328    797.79773
  784.0      0.001276    735.61230    797.55933
  822.0      0.001217    735.55151    797.25836
  776.0      0.001289    735.49084    796.93109
  800.0      0.001250    735.43030    796.28363
  779.0      0.001284    735.36993    795.15424
  744.0      0.001344    735.30975    793.49023
  786.0      0.001272    735.24969    791.49115
  814.0      0.001229    735.18982    789.40808
  762.0      0.001312    735.13007    787.64929
  805.0      0.001242    735.07043    786.51196
  783.0      0.001277    735.01093    786.22540
  794.0      0.001259    734.95172    786.97748
  786.0      0.001272    734.89252    788.82977
  834.0      0.001199    734.83350    791.73932
  778.0      0.001285    734.77466    795.57178
  829.0      0.001206    734.71594    800.11108
  828.0      0.001208    734.65735    805.15973
  796.0      0.001256    734.59888    810.49982
  846.0      0.001182    734.54059    815.98944
  837.0      0.001195    734.48248    821.57373
  851.0      0.001175    734.42444    827.35480
  845.0      0.001183    734.36658    833.28339
  868.0      0.001152    734.30884    839.32996
  916.0      0.001092    734.25128    845.42841
  821.0      0.001218    734.19379    851.45209
  864.0      0.001157    734.13654    857.18579
  828.0      0.001208    734.07935    862.62164
  884.0      0.001131    734.02228    867.21698
  861.0      0.001161    733.96533    870.98962
  877.0      0.001140    733.90857    873.88763
  916.0      0.001092    733.85199    875.83606
  874.0      0.001144    733.79547    876.87616
  893.0      0.001120    733.73914    877.22711
  879.0      0.001138    733.68286    876.95648
  871.0      0.001148    733.62671    876.02710
  891.0      0.001122    733.57074    874.45874
  963.0      0.001038    733.51489    872.39276
  916.0      0.001092    733.45917    869.68823
  911.0      0.001098    733.40356    866.41528
  865.0      0.001156    733.34814    862.52887
  879.0      0.001138    733.29272    857.91864
  976.0      0.001025    733.23755    852.75842
  867.0      0.001153    733.18250    847.23810
  848.0      0.001179    733.12750    841.34991
  831.0      0.001203    733.07269    835.53217
  832.0      0.001202    733.01794    829.65552
  855.0      0.001170    732.96332    823.93738
  824.0      0.001214    732.90881    818.28296
  822.0      0.001217    732.85443    812.90533
  820.0      0.001220    732.80023    807.78442
  811.0      0.001233    732.74609    802.97308
  796.0      0.001256    732.69202    798.51202
  822.0      0.001217    732.63818    794.61816
  845.0      0.001183    732.58435    790.76569
  759.0      0.001318    732.53070    787.22070
  815.0      0.001227    732.47711    783.95911
  793.0      0.001261    732.42371    781.06750
  818.0      0.001222    732.37036    778.59979
  769.0      0.001300    732.31714    776.39966
  792.0      0.001263    732.26398    774.63507
  794.0      0.001259    732.21100    773.23053
  788.0      0.001269    732.15808    772.24237
  763.0      0.001311    732.10529    771.82916
  769.0      0.001300    732.05261    771.95258
  780.0      0.001282    732.00006    772.68054
  745.0      0.001342    731.94757    774.09399
  758.0      0.001319    731.89520    775.99451
  853.0      0.001172    731.84296    778.43292
  791.0      0.001264    731.79077    781.42700
  729.0      0.001372    731.73871    784.96100
  794.0      0.001259    731.68677    789.37170
  771.0      0.001297    731.63489    793.99799
  840.0      0.001190    731.58307    799.10291
  762.0      0.001312    731.53137    804.82782
  831.0      0.001203    731.47980    811.03528
  812.0      0.001232    731.42834    817.88171
  853.0      0.001172    731.37695    825.41089
  862.0      0.001160    731.32562    833.64923
  861.0      0.001161    731.27448    842.51038
  893.0      0.001120    731.22333    851.88763
  823.0      0.001215    731.17230    861.50500
  845.0      0.001183    731.12140    871.26392
  882.0      0.001134    731.07056    880.70844
  930.0      0.001075    731.01978    889.52405
  902.0      0.001109    730.96912    897.74915
  943.0      0.001060    730.91852    905.45313
  911.0      0.001098    730.86798    912.74750
  951.0      0.001052    730.81763    919.54803
  950.0      0.001053    730.76727    925.83875
  969.0      0.001032    730.71704    931.51685
  904.0      0.001106    730.66687    936.57037
  874.0      0.001144    730.61676    940.68860
  947.0      0.001056    730.56677    943.99121
  1017.0     0.000983    730.51678    946.19879
  976.0      0.001025    730.46698    947.45502
  924.0      0.001082    730.41718    947.93445
  954.0      0.001048    730.36749    947.44104
  971.0      0.001030    730.31781    946.68408
  916.0      0.001092    730.26825    946.01575
  939.0      0.001065    730.21875    945.82251
  985.0      0.001015    730.16937    946.22015
  913.0      0.001095    730.12006    947.08813
  951.0      0.001052    730.07074    948.19360
  944.0      0.001059    730.02155    949.26654
  981.0      0.001019    729.97241    950.22601
  984.0      0.001016    729.92328    951.21539
  979.0      0.001021    729.87433    952.25287
  944.0      0.001059    729.82538    952.78314
  962.0      0.001040    729.77649    954.05084
  918.0      0.001089    729.72766    955.04340
  920.0      0.001087    729.67883    955.91693
  957.0      0.001045    729.63019    956.63220
  939.0      0.001065    729.58154    956.99854
  953.0      0.001049    729.53296    956.70886
  964.0      0.001037    729.48444    955.45361
  940.0      0.001064    729.43591    952.74170
  988.0      0.001012    729.38751    948.60931
  993.0      0.001007    729.33917    943.30103
  920.0      0.001087    729.29083    937.23828
  930.0      0.001075    729.24255    930.88983
  955.0      0.001047    729.19434    924.57831
  927.0      0.001079    729.14618    918.63892
  1005.0     0.000995    729.09808    913.15137
  939.0      0.001065    729.04999    908.10620
  922.0      0.001085    729.00201    903.32129
  891.0      0.001122    728.95398    898.48798
  891.0      0.001122    728.90607    893.32611
  916.0      0.001092    728.85822    887.52301
  930.0      0.001075    728.81030    881.11072
  917.0      0.001091    728.76251    874.29449
  901.0      0.001110    728.71472    867.41010
  898.0      0.001114    728.66699    860.84784
  883.0      0.001133    728.61932    854.97644
  875.0      0.001143    728.57166    850.16113
  827.0      0.001209    728.52405    846.47906
  823.0      0.001215    728.47644    844.09833
  867.0      0.001153    728.42889    843.00769
  832.0      0.001202    728.38135    843.27570
  841.0      0.001189    728.33392    844.44946
  814.0      0.001229    728.28644    846.57080
  886.0      0.001129    728.23901    849.58490
  863.0      0.001159    728.19159    853.32465
  860.0      0.001163    728.14417    857.70648
  877.0      0.001140    728.09686    862.78271
  840.0      0.001190    728.04950    867.71484
  910.0      0.001099    728.00220    872.40765
  863.0      0.001159    727.95490    876.47748
  897.0      0.001115    727.90765    879.70416
  875.0      0.001143    727.86041    881.93121
  883.0      0.001133    727.81317    883.14117
  842.0      0.001188    727.76599    883.47998
  888.0      0.001126    727.71875    882.90637
  827.0      0.001209    727.67157    881.67053
  829.0      0.001206    727.62439    880.23193
  865.0      0.001156    727.57727    878.27216
  844.0      0.001185    727.53015    876.21765
  859.0      0.001164    727.48297    874.39630
  868.0      0.001152    727.43585    872.43311
  871.0      0.001148    727.38879    870.41718
  891.0      0.001122    727.34167    868.53986
  873.0      0.001145    727.29456    866.64496
  864.0      0.001157    727.24750    864.73926
  865.0      0.001156    727.20038    862.80432
  868.0      0.001152    727.15332    860.85852
  850.0      0.001176    727.10620    858.74896
  856.0      0.001168    727.05914    856.45288
  831.0      0.001203    727.01202    853.99225
  867.0      0.001153    726.96497    851.10571
  791.0      0.001264    726.91785    847.80310
  881.0      0.001135    726.87073    843.76288
  833.0      0.001200    726.82367    839.69800
  811.0      0.001233    726.77661    834.95947
  831.0      0.001203    726.72943    829.93097
  862.0      0.001160    726.68231    824.83051
  836.0      0.001196    726.63519    819.91693
  836.0      0.001196    726.58801    815.42310
  824.0      0.001214    726.54089    811.55402
  835.0      0.001198    726.49371    808.50037
  789.0      0.001267    726.44653    806.38818
  846.0      0.001182    726.39929    804.47821
  795.0      0.001258    726.35205    804.49658
  857.0      0.001167    726.30487    805.55017
  836.0      0.001196    726.25763    807.72693
  808.0      0.001238    726.21033    810.89258
  790.0      0.001266    726.16302    815.14581
  831.0      0.001203    726.11566    820.43018
  806.0      0.001241    726.06836    826.72314
  863.0      0.001159    726.02094    833.93079
  820.0      0.001220    725.97357    841.95020
  887.0      0.001127    725.92615    850.62000
  844.0      0.001185    725.87866    859.72534
  864.0      0.001157    725.83118    869.11969
  899.0      0.001112    725.78363    878.61340
  876.0      0.001142    725.73615    888.14337
  906.0      0.001104    725.68854    897.64563
  871.0      0.001148    725.64093    906.94049
  922.0      0.001085    725.59326    915.92023
  905.0      0.001105    725.54553    924.46716
  901.0      0.001110    725.49780    932.22565
  879.0      0.001138    725.45001    938.97620
  930.0      0.001075    725.40222    944.27246
  895.0      0.001117    725.35437    947.96735
  950.0      0.001053    725.30646    950.01202
  935.0      0.001070    725.25854    950.50262
  998.0      0.001002    725.21051    949.66461
  954.0      0.001048    725.16248    947.75720
  935.0      0.001070    725.11438    945.01202
  944.0      0.001059    725.06628    941.63287
  974.0      0.001027    725.01807    937.66351
  920.0      0.001087    724.96985    933.10632
  956.0      0.001046    724.92151    927.97882
  926.0      0.001080    724.87317    922.27881
  877.0      0.001140    724.82477    915.98804
  883.0      0.001133    724.77631    909.11084
  940.0      0.001064    724.72784    901.62695
  899.0      0.001112    724.67926    894.04419
  937.0      0.001067    724.63062    886.42267
  897.0      0.001115    724.58191    879.00769
  945.0      0.001058    724.53314    872.00604
  860.0      0.001163    724.48431    865.56512
  849.0      0.001178    724.43542    859.79785
  868.0      0.001152    724.38654    854.61011
  830.0      0.001205    724.33746    850.06641
  883.0      0.001133    724.28833    845.81403
  866.0      0.001155    724.23920    841.83887
  854.0      0.001171    724.18994    838.01520
  829.0      0.001206    724.14069    834.25934
  850.0      0.001176    724.09131    830.28363
  844.0      0.001185    724.04187    826.72260
  820.0      0.001220    723.99231    823.50812
  820.0      0.001220    723.94269    820.59082
  804.0      0.001244    723.89301    818.31274
  846.0      0.001182    723.84326    816.60870
  819.0      0.001221    723.79340    815.44751
  815.0      0.001227    723.74347    814.76666
  856.0      0.001168    723.69348    814.66315
  836.0      0.001196    723.64337    814.78778
  816.0      0.001225    723.59314    814.96448
  774.0      0.001292    723.54291    815.08588
  806.0      0.001241    723.49255    815.07098
  811.0      0.001233    723.44214    814.92181
  851.0      0.001175    723.39160    814.72186
  832.0      0.001202    723.34094    814.63715
  775.0      0.001290    723.29022    814.54266
  833.0      0.001200    723.23944    814.89331
  836.0      0.001196    723.18854    815.64636
  833.0      0.001200    723.13751    816.63184
  802.0      0.001247    723.08643    817.67102
  862.0      0.001160    723.03516    818.78333
  833.0      0.001200    722.98389    819.72186
  836.0      0.001196    722.93250    820.21069
  840.0      0.001190    722.88104    820.13885
  829.0      0.001206    722.82941    819.43384
  898.0      0.001114    722.77771    818.12506
  837.0      0.001195    722.72583    816.23987
  842.0      0.001188    722.67389    813.91095
  831.0      0.001203    722.62189    811.22040
  820.0      0.001220    722.56976    808.46411
  825.0      0.001212    722.51746    805.74707
  810.0      0.001235    722.46515    803.23541
  824.0      0.001214    722.41266    801.01532
  858.0      0.001166    722.36005    799.17596
  849.0      0.001178    722.30731    797.76123
  852.0      0.001174    722.25452    796.76233
  817.0      0.001224    722.20160    796.18640
  837.0      0.001195    722.14850    796.06653
  791.0      0.001264    722.09534    796.36383
  795.0      0.001258    722.04199    797.11450
  786.0      0.001272    721.98859    798.31488
  779.0      0.001284    721.93506    799.93060
  816.0      0.001225    721.88135    802.03284
  742.0      0.001348    721.82758    804.56696
  811.0      0.001233    721.77362    807.73749
  785.0      0.001274    721.71954    811.02313
  825.0      0.001212    721.66541    814.56482
  777.0      0.001287    721.61108    818.24969
  794.0      0.001259    721.55664    821.95099
  779.0      0.001284    721.50208    825.33252
  785.0      0.001274    721.44739    828.76544
  780.0      0.001282    721.39252    831.96875
  832.0      0.001202    721.33752    835.01654
  840.0      0.001190    721.28235    837.78162
  844.0      0.001185    721.22711    840.29218
  852.0      0.001174    721.17169    842.47388
  833.0      0.001200    721.11615    844.20496
  844.0      0.001185    721.06049    845.44873
  843.0      0.001186    721.00464    845.93665
  831.0      0.001203    720.94873    845.44635
  839.0      0.001192    720.89258    844.08856
  823.0      0.001215    720.83636    841.74109
  861.0      0.001161    720.77997    838.43683
  815.0      0.001227    720.72339    834.55945
  814.0      0.001229    720.66663    830.15601
  811.0      0.001233    720.60980    825.46246
  843.0      0.001186    720.55280    820.63947
  763.0      0.001311    720.49561    815.85022
  789.0      0.001267    720.43829    811.23047
  813.0      0.001230    720.38086    806.85559
  804.0      0.001244    720.32324    802.72168
  786.0      0.001272    720.26544    798.82849
  788.0      0.001269    720.20752    795.08398
  769.0      0.001300    720.14941    791.19641
  806.0      0.001241    720.09119    787.53564
  810.0      0.001235    720.03271    783.87903
  778.0      0.001285    719.97418    780.34003
  736.0      0.001359    719.91541    776.83356
  770.0      0.001299    719.85651    773.48035
  789.0      0.001267    719.79736    770.35046
  773.0      0.001294    719.73816    767.46454
  701.0      0.001427    719.67877    764.88177
  803.0      0.001245    719.61920    762.63672
  751.0      0.001332    719.55945    760.75568
  759.0      0.001318    719.49951    759.40344
  722.0      0.001385    719.43945    758.32990
  738.0      0.001355    719.37915    757.67786
  800.0      0.001250    719.31873    757.20837
  723.0      0.001383    719.25812    757.19324
  787.0      0.001271    719.19733    757.53766
  766.0      0.001305    719.13635    758.17352
  772.0      0.001295    719.07520    759.16400
  760.0      0.001316    719.01392    760.44214
  771.0      0.001297    718.95239    762.12714
  794.0      0.001259    718.89075    764.27112
  789.0      0.001267    718.82886    767.01862
  764.0      0.001309    718.76678    770.23309
  739.0      0.001353    718.70459    774.13373
  755.0      0.001325    718.64215    778.88605
  727.0      0.001376    718.57959    784.45538
  789.0      0.001267    718.51678    790.79523
  817.0      0.001224    718.45380    798.14001
  822.0      0.001217    718.39063    806.36945
  797.0      0.001255    718.32727    815.43286
  789.0      0.001267    718.26379    825.19507
  825.0      0.001212    718.20001    835.49323
  823.0      0.001215    718.13617    846.22778
  820.0      0.001220    718.07202    857.15454
  840.0      0.001190    718.00769    868.07074
  855.0      0.001170    717.94318    878.78357
  838.0      0.001193    717.87848    889.03143
  798.0      0.001253    717.81360    898.57196
  936.0      0.001068    717.74847    907.02893
  900.0      0.001111    717.68323    914.68158
  940.0      0.001064    717.61774    921.37231
  943.0      0.001060    717.55206    926.86859
  961.0      0.001041    717.48615    930.97296
  905.0      0.001105    717.42004    933.98352
  914.0      0.001094    717.35382    935.61377
  947.0      0.001056    717.28729    936.00269
  928.0      0.001078    717.22058    935.17511
  924.0      0.001082    717.15369    933.50671
  899.0      0.001112    717.08655    931.01709
  934.0      0.001071    717.01929    927.96045
  897.0      0.001115    716.95172    924.55682
  898.0      0.001114    716.88403    920.76886
  898.0      0.001114    716.81610    916.82605
  894.0      0.001119    716.74792    912.87793
  898.0      0.001114    716.67963    908.99963
  909.0      0.001100    716.61102    905.31763
  885.0      0.001130    716.54224    901.95789
  897.0      0.001115    716.47327    899.06830
  898.0      0.001114    716.40411    896.56927
  867.0      0.001153    716.33466    894.52612
  884.0      0.001131    716.26501    892.91028
  823.0      0.001215    716.19519    891.68555
  871.0      0.001148    716.12512    890.58832
  859.0      0.001164    716.05481    889.49109
  870.0      0.001149    715.98438    888.03259
  870.0      0.001149    715.91364    885.80145
  834.0      0.001199    715.84271    882.53326
  846.0      0.001182    715.77155    878.04608
  850.0      0.001176    715.70020    872.32666
  853.0      0.001172    715.62860    865.72961
  836.0      0.001196    715.55682    858.46021
  800.0      0.001250    715.48474    851.08362
  749.0      0.001335    715.41254    844.01825
  786.0      0.001272    715.34003    837.64404
  789.0      0.001267    715.26733    832.16815
  770.0      0.001299    715.19440    827.73859
  809.0      0.001236    715.12128    824.24115
  800.0      0.001250    715.04791    821.64453
  816.0      0.001225    714.97430    819.69861
  810.0      0.001235    714.90051    818.08740
  827.0      0.001209    714.82642    816.66235
  765.0      0.001307    714.75214    815.14825
  796.0      0.001256    714.67767    813.39758
  807.0      0.001239    714.60297    811.35583
  748.0      0.001337    714.52795    809.05878
  836.0      0.001196    714.45276    806.54596
  765.0      0.001307    714.37732    803.91290
  782.0      0.001279    714.30176    801.25250
  800.0      0.001250    714.22583    798.65302
  849.0      0.001178    714.14978    796.21173
  827.0      0.001209    714.07343    793.98535
  785.0      0.001274    713.99683    792.06165
  806.0      0.001241    713.92004    790.49554
  772.0      0.001295    713.84296    789.36249
  767.0      0.001304    713.76575    788.71051
  766.0      0.001305    713.68823    788.66040
  742.0      0.001348    713.61053    789.11163
  741.0      0.001350    713.53253    790.12549
  775.0      0.001290    713.45428    791.64545
  756.0      0.001323    713.37585    793.66711
  801.0      0.001248    713.29724    796.07281
  797.0      0.001255    713.21832    798.76038
  842.0      0.001188    713.13922    801.61572
  857.0      0.001167    713.05981    804.51996
  841.0      0.001189    712.98016    807.35779
  824.0      0.001214    712.90039    810.02594
  807.0      0.001239    712.82025    812.44604
  785.0      0.001274    712.73993    814.23993
  796.0      0.001256    712.65942    816.11310
  852.0      0.001174    712.57861    817.77606
  885.0      0.001130    712.49762    819.35333
  771.0      0.001297    712.41632    820.87860
  814.0      0.001229    712.33484    822.46301
  840.0      0.001190    712.25311    824.14691
  835.0      0.001198    712.17108    825.91406
  835.0      0.001198    712.08887    827.65228
  886.0      0.001129    712.00641    829.32141
  851.0      0.001175    711.92371    830.65717
  856.0      0.001168    711.84076    831.52673
  878.0      0.001139    711.75763    831.77832
  877.0      0.001140    711.67426    831.38092
  817.0      0.001224    711.59058    830.04071
  864.0      0.001157    711.50665    828.26819
  884.0      0.001131    711.42261    825.77185
  884.0      0.001131    711.33826    822.94922
  857.0      0.001167    711.25366    819.76434
  853.0      0.001172    711.16882    816.26202
  875.0      0.001143    711.08374    812.55225
  848.0      0.001179    710.99841    808.71063
  808.0      0.001238    710.91284    804.73602
  784.0      0.001276    710.82709    800.80780
  785.0      0.001274    710.74109    796.83405
  797.0      0.001255    710.65479    792.84808
  841.0      0.001189    710.56830    788.84320
  850.0      0.001176    710.48157    784.90076
  850.0      0.001176    710.39459    781.13055
  740.0      0.001351    710.30743    777.51721
  789.0      0.001267    710.21997    774.10614
  805.0      0.001242    710.13232    771.06738
  773.0      0.001294    710.04437    768.34369
  776.0      0.001289    709.95624    765.97516
  749.0      0.001335    709.86780    763.94067
  756.0      0.001323    709.77917    762.22607
  799.0      0.001252    709.69037    760.63159
  762.0      0.001312    709.60126    759.45203
  779.0      0.001284    709.51190    758.43884
  784.0      0.001276    709.42242    757.52039
  771.0      0.001297    709.33258    756.61505
  746.0      0.001340    709.24255    755.66742
  781.0      0.001280    709.15228    754.57678
  780.0      0.001282    709.06183    753.29425
  784.0      0.001276    708.97107    751.78918
  729.0      0.001372    708.88013    750.07068
  743.0      0.001346    708.78894    748.12738
  752.0      0.001330    708.69751    746.05682
  732.0      0.001366    708.60590    743.98853
  700.0      0.001429    708.51398    742.00110
  777.0      0.001287    708.42194    740.13745
  715.0      0.001399    708.32959    738.46832
  733.0      0.001364    708.23706    737.11353
  706.0      0.001416    708.14423    736.04071
  704.0      0.001420    708.05121    735.26208
  728.0      0.001374    707.95801    734.79266
  750.0      0.001333    707.86450    734.53186
  695.0      0.001439    707.77087    734.45758
  728.0      0.001374    707.67694    734.54303
  776.0      0.001289    707.58276    734.74768
  731.0      0.001368    707.48840    735.05060
  795.0      0.001258    707.39380    735.43030
  774.0      0.001292    707.29907    735.91345
  738.0      0.001355    707.20404    736.47443
  759.0      0.001318    707.10883    737.09058
  718.0      0.001393    707.01337    737.72498
  710.0      0.001408    706.91766    738.44690
  731.0      0.001368    706.82178    739.17700
  704.0      0.001420    706.72565    739.90747
  776.0      0.001289    706.62933    740.59680
  720.0      0.001389    706.53284    741.18976
  750.0      0.001333    706.43604    741.66199
  725.0      0.001379    706.33911    742.02332
  743.0      0.001346    706.24200    742.20648
  710.0      0.001408    706.14459    742.29333
  740.0      0.001351    706.04700    742.31714
  713.0      0.001403    705.94922    742.23743
  741.0      0.001350    705.85120    742.07532
  757.0      0.001321    705.75299    742.01031
  730.0      0.001370    705.65460    741.66119
  741.0      0.001350    705.55597    741.37592
  795.0      0.001258    705.45715    741.05817
  727.0      0.001376    705.35809    740.75635
  727.0      0.001376    705.25891    740.47076
  713.0      0.001403    705.15948    740.18292
  722.0      0.001385    705.05994    739.89587
  745.0      0.001342    704.96008    739.63165
  737.0      0.001357    704.86011    739.37262
  759.0      0.001318    704.75995    739.25928
  715.0      0.001399    704.65955    739.15118
  712.0      0.001404    704.55896    739.12823
  702.0      0.001425    704.45813    739.14954
  740.0      0.001351    704.35718    739.33191
  717.0      0.001395    704.25610    739.61145
  720.0      0.001389    704.15472    740.04071
  757.0      0.001321    704.05328    740.58905
  709.0      0.001410    703.95160    741.25745
  784.0      0.001276    703.84973    742.01819
  694.0      0.001441    703.74768    742.87427
  745.0      0.001342    703.64545    743.81763
  733.0      0.001364    703.54309    744.84534
  715.0      0.001399    703.44049    745.97229
  737.0      0.001357    703.33777    747.15076
  734.0      0.001362    703.23480    748.56030
  700.0      0.001429    703.13171    750.03363
  738.0      0.001355    703.02850    751.59009
  757.0      0.001321    702.92505    753.17535
  684.0      0.001462    702.82153    754.69568
  734.0      0.001362    702.71777    756.07013
  766.0      0.001305    702.61395    757.10071
  709.0      0.001410    702.50989    757.82190
  745.0      0.001342    702.40570    758.08649
  764.0      0.001309    702.30133    757.86884
  754.0      0.001326    702.19678    757.20508
  755.0      0.001325    702.09216    756.17847
  765.0      0.001307    701.98730    754.90283
  735.0      0.001361    701.88239    753.50500
  748.0      0.001337    701.77728    752.11108
  753.0      0.001328    701.67200    750.92517
  764.0      0.001309    701.56671    749.89447
  678.0      0.001475    701.46118    749.20551
  731.0      0.001368    701.35553    748.87616
  773.0      0.001294    701.24976    748.97052
  766.0      0.001305    701.14386    749.46240
  771.0      0.001297    701.03784    750.49725
  768.0      0.001302    700.93164    751.86273
  746.0      0.001340    700.82538    753.61517
  764.0      0.001309    700.71899    755.64508
  766.0      0.001305    700.61243    757.93506
  781.0      0.001280    700.50580    760.42560
  730.0      0.001370    700.39905    763.04944
  735.0      0.001361    700.29218    765.68298
  766.0      0.001305    700.18530    768.21570
  733.0      0.001364    700.07825    770.57104
  791.0      0.001264    699.97101    772.52307
  743.0      0.001346    699.86377    774.14777
  765.0      0.001307    699.75635    775.40393
  752.0      0.001330    699.64893    776.38239
  765.0      0.001307    699.54132    777.18475
  802.0      0.001247    699.43365    778.07617
  760.0      0.001316    699.32593    778.74207
  775.0      0.001290    699.21808    779.37537
  781.0      0.001280    699.11023    779.80402
  776.0      0.001289    699.00226    779.95502
  738.0      0.001355    698.89423    779.68652
  756.0      0.001323    698.78607    778.87347
  770.0      0.001299    698.67786    777.38391
  754.0      0.001326    698.56958    775.26465
  776.0      0.001289    698.46124    772.54688
  776.0      0.001289    698.35284    769.22980
  748.0      0.001337    698.24438    765.58142
  766.0      0.001305    698.13586    761.72321
  747.0      0.001339    698.02734    757.92828
  769.0      0.001300    697.91876    754.18469
  726.0      0.001377    697.81012    750.84454
  756.0      0.001323    697.70142    747.61072
  778.0      0.001285    697.59277    744.70367
  730.0      0.001370    697.48401    742.08844
  765.0      0.001307    697.37518    739.69482
  730.0      0.001370    697.26636    737.48151
  720.0      0.001389    697.15747    735.43317
  724.0      0.001381    697.04865    733.46564
  714.0      0.001401    696.93976    731.73322
  748.0      0.001337    696.83087    730.08990
  739.0      0.001353    696.72198    728.70837
  731.0      0.001368    696.61304    727.66608
  709.0      0.001410    696.50421    726.97845
  725.0      0.001379    696.39526    726.71375
  735.0      0.001361    696.28638    726.82098
  705.0      0.001418    696.17749    727.33771
  763.0      0.001311    696.06860    728.09326
  759.0      0.001318    695.95972    729.03473
  744.0      0.001344    695.85089    730.13483
  701.0      0.001427    695.74207    731.11115
  694.0      0.001441    695.63324    731.92480
  755.0      0.001325    695.52448    732.58191
  814.0      0.001229    695.41577    733.05646
  736.0      0.001359    695.30707    733.48572
  728.0      0.001374    695.19843    733.89429
  715.0      0.001399    695.08984    734.46472
  706.0      0.001416    694.98132    735.32550
  753.0      0.001328    694.87280    736.59625
  711.0      0.001406    694.76440    738.26971
  760.0      0.001316    694.65607    740.32092
  739.0      0.001353    694.54773    742.78345
  717.0      0.001395    694.43951    745.58337
  770.0      0.001299    694.33136    748.62408
  769.0      0.001300    694.22333    751.84521
  734.0      0.001362    694.11536    755.04718
  767.0      0.001304    694.00757    758.13538
  755.0      0.001325    693.89978    761.17731
  796.0      0.001256    693.79211    764.15881
  815.0      0.001227    693.68451    767.08527
  783.0      0.001277    693.57703    770.07086
  814.0      0.001229    693.46973    773.23468
  779.0      0.001284    693.36249    776.61328
  780.0      0.001282    693.25543    780.30328
  801.0      0.001248    693.14850    784.32074
  762.0      0.001312    693.04163    788.71045
  755.0      0.001325    692.93494    793.39648
  787.0      0.001271    692.82837    798.36621
  758.0      0.001319    692.72205    803.50031
  799.0      0.001252    692.61584    808.70410
  795.0      0.001258    692.50977    813.88281
  785.0      0.001274    692.40381    818.83765
  768.0      0.001302    692.29810    823.52008
  850.0      0.001176    692.19257    827.68518
  859.0      0.001164    692.08716    831.40753
  820.0      0.001220    691.98199    834.58527
  852.0      0.001174    691.87695    837.29401
  849.0      0.001178    691.77216    839.45868
  841.0      0.001189    691.66754    841.20020
  900.0      0.001111    691.56323    842.62653
  872.0      0.001147    691.45905    843.80176
  835.0      0.001198    691.35510    844.78015
  797.0      0.001255    691.25140    845.45837
  862.0      0.001160    691.14789    846.01941
  792.0      0.001263    691.04462    846.28888
  804.0      0.001244    690.94165    846.24756
  807.0      0.001239    690.83887    845.76050
  811.0      0.001233    690.73639    844.81213
  800.0      0.001250    690.63416    843.38904
  830.0      0.001205    690.53217    841.56104
  852.0      0.001174    690.43048    839.32544
  845.0      0.001183    690.32916    836.73108
  850.0      0.001176    690.22797    833.78656
  863.0      0.001159    690.12714    830.56836
  860.0      0.001163    690.02667    827.13770
  806.0      0.001241    689.92639    823.54333
  874.0      0.001144    689.82648    819.83801
  807.0      0.001239    689.72687    815.97894
  836.0      0.001196    689.62756    812.11969
  851.0      0.001175    689.52869    808.20850
  838.0      0.001193    689.43005    804.29248
  807.0      0.001239    689.33179    800.38318
  788.0      0.001269    689.23389    796.55737
  839.0      0.001192    689.13635    792.80261
  819.0      0.001221    689.03918    789.24579
  797.0      0.001255    688.94238    785.91193
  798.0      0.001253    688.84595    782.83826
  792.0      0.001263    688.74988    780.05457
  762.0      0.001312    688.65424    777.57141
  769.0      0.001300    688.55896    775.37805
  771.0      0.001297    688.46411    773.44452
  726.0      0.001377    688.36969    771.73260
  740.0      0.001351    688.27570    770.19873
  769.0      0.001300    688.18213    768.80261
  761.0      0.001314    688.08899    767.50836
  743.0      0.001346    687.99634    766.30286
  792.0      0.001263    687.90405    765.17767
  788.0      0.001269    687.81232    764.13397
  774.0      0.001292    687.72095    763.14056
  787.0      0.001271    687.63013    762.29749
  768.0      0.001302    687.53973    761.57910
  729.0      0.001372    687.44983    761.01575
  798.0      0.001253    687.36047    760.63031
  767.0      0.001304    687.27161    760.43213
  735.0      0.001361    687.18323    760.38287
  729.0      0.001372    687.09540    760.51025
  740.0      0.001351    687.00812    760.73553
  716.0      0.001397    686.92133    760.99615
  815.0      0.001227    686.83508    761.22400
  761.0      0.001314    686.74945    761.29089
  748.0      0.001337    686.66431    761.21967
  765.0      0.001307    686.57977    760.96210
  745.0      0.001342    686.49585    760.44824
  735.0      0.001361    686.41241    759.66376
  771.0      0.001297    686.32965    758.58258
  713.0      0.001403    686.24744    757.30511
  768.0      0.001302    686.16589    755.86639
  814.0      0.001229    686.08496    754.23834
  789.0      0.001267    686.00470    752.49799
  727.0      0.001376    685.92505    750.67615
  768.0      0.001302    685.84595    748.81732
  689.0      0.001451    685.76764    746.94354
  741.0      0.001350    685.68994    745.07422
  741.0      0.001350    685.61285    743.20740
  735.0      0.001361    685.53656    741.19781
  753.0      0.001328    685.46088    739.43909
  727.0      0.001376    685.38593    737.66876
  783.0      0.001277    685.31171    735.91498
  762.0      0.001312    685.23822    734.17303
  780.0      0.001282    685.16547    732.35889
  711.0      0.001406    685.09344    730.66968
  705.0      0.001418    685.02216    728.99469
  733.0      0.001364    684.95160    727.33044
  749.0      0.001335    684.88184    725.78625
  741.0      0.001350    684.81287    724.20148
  726.0      0.001377    684.74469    722.66235
  739.0      0.001353    684.67725    721.17267
  763.0      0.001311    684.61066    719.76385
  717.0      0.001395    684.54492    718.33112
  775.0      0.001290    684.47998    717.02942
  719.0      0.001391    684.41589    715.92297
  671.0      0.001490    684.35266    714.97998
  718.0      0.001393    684.29028    714.06512
  728.0      0.001374    684.22876    713.21863
  737.0      0.001357    684.16809    712.32184
  739.0      0.001353    684.10834    711.54425
  696.0      0.001437    684.04950    710.78345
  755.0      0.001325    683.99158    709.96765
  758.0      0.001319    683.93457    709.16931
  700.0      0.001429    683.87848    708.23828
  669.0      0.001495    683.82336    707.34937
  724.0      0.001381    683.76923    706.43732
  764.0      0.001309    683.71600    705.56787
  700.0      0.001429    683.66382    704.69965
  672.0      0.001488    683.61255    703.81824
  733.0      0.001364    683.56232    703.02356
  665.0      0.001504    683.51312    702.38849
  735.0      0.001361    683.46490    701.86401
  690.0      0.001449    683.41766    701.44647
  702.0      0.001425    683.37158    701.11292
  696.0      0.001437    683.32654    701.03278
  755.0      0.001325    683.28253    701.00861
  712.0      0.001404    683.23962    701.17786
  721.0      0.001387    683.19781    701.45374
  703.0      0.001422    683.15710    701.78717
  729.0      0.001372    683.11749    702.19879
  733.0      0.001364    683.07904    702.76270
  671.0      0.001490    683.04169    703.36621
  686.0      0.001458    683.00549    704.14612
  743.0      0.001346    682.97052    704.95068
  706.0      0.001416    682.93665    705.76501
  769.0      0.001300    682.90399    706.65753
  731.0      0.001368    682.87256    707.59924
  743.0      0.001346    682.84235    708.57690
  713.0      0.001403    682.81335    709.62201
  701.0      0.001427    682.78564    710.72449
  722.0      0.001385    682.75909    712.00543
  690.0      0.001449    682.73383    713.41669
  739.0      0.001353    682.70990    714.92157
  690.0      0.001449    682.68719    716.63794
  744.0      0.001344    682.66583    718.45374
  727.0      0.001376    682.64581    720.43231
  732.0      0.001366    682.62714    722.48743
  717.0      0.001395    682.60974    724.67041
  706.0      0.001416    682.59375    726.83911
  738.0      0.001355    682.57910    729.00909
  705.0      0.001418    682.56586    731.10901
  744.0      0.001344    682.55402    733.07239
  697.0      0.001435    682.54358    734.96552
  721.0      0.001387    682.53455    736.75073
  685.0      0.001460    682.52698    738.52606
  740.0      0.001351    682.52087    740.28857
  742.0      0.001348    682.51624    742.13013
  722.0      0.001385    682.51312    744.01526
  714.0      0.001401    682.51141    745.97375
  731.0      0.001368    682.51129    747.95691
  728.0      0.001374    682.51263    749.90686
  730.0      0.001370    682.51563    751.76599
  773.0      0.001294    682.52008    753.47015
  766.0      0.001305    682.52612    754.99237
  755.0      0.001325    682.53375    756.27240
  758.0      0.001319    682.54297    757.34338
  815.0      0.001227    682.55383    758.17157
  836.0      0.001196    682.56628    758.80194
  803.0      0.001245    682.58044    759.27484
  790.0      0.001266    682.59625    759.62103
  753.0      0.001328    682.61371    759.96356
  776.0      0.001289    682.63287    760.27258
  771.0      0.001297    682.65375    760.62585
  794.0      0.001259    682.67627    761.10254
  784.0      0.001276    682.70062    761.73187
  759.0      0.001318    682.72668    762.42847
  729.0      0.001372    682.75452    763.24854
  765.0      0.001307    682.78418    764.15918
  788.0      0.001269    682.81561    765.13025
  770.0      0.001299    682.84888    766.07867
  712.0      0.001404    682.88397    766.94427
  766.0      0.001305    682.92090    767.63519
  771.0      0.001297    682.95972    768.07642
  786.0      0.001272    683.00043    768.20477
  818.0      0.001222    683.04297    767.95697
  769.0      0.001300    683.08746    767.37677
  809.0      0.001236    683.13391    766.48633
  824.0      0.001214    683.18231    765.30133
  764.0      0.001309    683.23273    763.89093
  757.0      0.001321    683.28503    762.31616
  761.0      0.001314    683.33942    760.70062
  770.0      0.001299    683.39575    758.97388
  789.0      0.001267    683.45416    757.24890
  747.0      0.001339    683.51465    755.55762
  745.0      0.001342    683.57715    753.92218
  765.0      0.001307    683.64178    752.34973
  777.0      0.001287    683.70856    750.81873
  749.0      0.001335    683.77740    749.30389
  737.0      0.001357    683.84833    747.79169
  741.0      0.001350    683.92151    746.18689
  760.0      0.001316    683.99689    744.51129
  793.0      0.001261    684.07440    742.73987
  740.0      0.001351    684.15417    740.90680
  705.0      0.001418    684.23608    738.99115
  775.0      0.001290    684.32037    737.05786
  741.0      0.001350    684.40692    735.10730
  701.0      0.001427    684.49573    733.19196
  770.0      0.001299    684.58685    731.35516
  721.0      0.001387    684.68024    729.60767
  700.0      0.001429    684.77606    727.98340
  751.0      0.001332    684.87415    726.49280
  703.0      0.001422    684.97473    725.16211
  739.0      0.001353    685.07764    723.99451
  719.0      0.001391    685.18304    722.97595
  692.0      0.001445    685.29089    722.10101
  704.0      0.001420    685.40118    721.38361
  758.0      0.001319    685.51398    720.73596
  750.0      0.001333    685.62915    720.20789
  742.0      0.001348    685.74701    719.80615
  729.0      0.001372    685.86737    719.45172
  736.0      0.001359    685.99023    719.15668
  745.0      0.001342    686.11572    718.93262
  688.0      0.001453    686.24377    718.78766
  707.0      0.001414    686.37451    718.73816
  728.0      0.001374    686.50787    718.89612
  722.0      0.001385    686.64392    719.11871
  719.0      0.001391    686.78265    719.49597
  765.0      0.001307    686.92407    720.14587
  722.0      0.001385    687.06830    721.02417
  748.0      0.001337    687.21515    722.14691
  721.0      0.001387    687.36487    723.48804
  731.0      0.001368    687.51727    725.12653
  700.0      0.001429    687.67261    727.00586
  707.0      0.001414    687.83075    729.07587
  729.0      0.001372    687.99176    731.20660
  725.0      0.001379    688.15564    733.50800
  701.0      0.001427    688.32239    735.80530
  757.0      0.001321    688.49213    738.03510
  743.0      0.001346    688.66479    740.12433
  759.0      0.001318    688.84045    741.94647
  712.0      0.001404    689.01910    743.42328
  776.0      0.001289    689.20074    744.52887
  744.0      0.001344    689.38544    745.20990
  774.0      0.001292    689.57312    745.47095
  741.0      0.001350    689.76392    745.31628
  715.0      0.001399    689.95782    744.81616
  702.0      0.001425    690.15491    743.99860
  745.0      0.001342    690.35516    743.00110
  770.0      0.001299    690.55847    741.89203
  754.0      0.001326    690.76514    740.74811
  730.0      0.001370    690.97491    739.58057
  746.0      0.001340    691.18805    738.52930
  733.0      0.001364    691.40442    737.58282
  790.0      0.001266    691.62402    736.75293
  741.0      0.001350    691.84692    736.01508
  787.0      0.001271    692.07318    735.35510
  712.0      0.001404    692.30292    734.80243
  713.0      0.001403    692.53589    734.20239
  752.0      0.001330    692.77246    733.56482
  724.0      0.001381    693.01245    732.93268
  750.0      0.001333    693.25574    732.27258
  710.0      0.001408    693.50269    731.61346
  780.0      0.001282    693.75305    730.83832
  711.0      0.001406    694.00708    730.23480
  747.0      0.001339    694.26465    729.73090
  730.0      0.001370    694.52570    729.38843
  736.0      0.001359    694.79053    729.29083
  700.0      0.001429    695.05872    729.43481
  721.0      0.001387    695.33087    729.92493
  755.0      0.001325    695.60657    730.76941
  744.0      0.001344    695.88611    731.97565
  680.0      0.001471    696.16925    733.64697
  701.0      0.001427    696.45636    735.70068
  750.0      0.001333    696.74719    738.16632
  732.0      0.001366    697.04181    740.90601
  750.0      0.001333    697.34033    743.85077
  734.0      0.001362    697.64270    746.88672
  756.0      0.001323    697.94904    749.86243
  783.0      0.001277    698.25909    752.51947
  727.0      0.001376    698.57336    754.83246
  779.0      0.001284    698.89160    756.57416
  770.0      0.001299    699.21381    757.65753
  752.0      0.001330    699.54016    758.07031
  797.0      0.001255    699.87042    757.83661
  743.0      0.001346    700.20496    757.06757
  771.0      0.001297    700.54358    755.91284
  767.0      0.001304    700.88629    754.54303
  783.0      0.001277    701.23328    753.04510
  753.0      0.001328    701.58435    751.61969
  769.0      0.001300    701.93988    750.36298
  736.0      0.001359    702.29938    749.37115
  728.0      0.001374    702.66339    748.70117
  733.0      0.001364    703.03168    748.34631
  715.0      0.001399    703.40442    748.28827
  762.0      0.001312    703.78162    748.47076
  746.0      0.001340    704.16302    748.81567
  731.0      0.001368    704.54907    749.24194
  728.0      0.001374    704.93945    749.69501
  754.0      0.001326    705.33447    750.06519
  756.0      0.001323    705.73407    750.37067
  783.0      0.001277    706.13806    750.56079
  719.0      0.001391    706.54669    750.66577
  739.0      0.001353    706.95996    750.70770
  778.0      0.001285    707.37799    750.72852
  710.0      0.001408    707.80060    750.70905
  746.0      0.001340    708.22809    750.69025
  754.0      0.001326    708.66034    750.68451
  769.0      0.001300    709.09723    750.70520
  796.0      0.001256    709.53906    750.72650
  706.0      0.001416    709.98560    750.84943
  752.0      0.001330    710.43719    751.06769
  740.0      0.001351    710.89374    751.42419
  756.0      0.001323    711.35504    751.96899
  740.0      0.001351    711.82135    752.74915
  749.0      0.001335    712.29260    753.81927
  734.0      0.001362    712.76917    755.17749
  719.0      0.001391    713.25055    756.85724
  775.0      0.001290    713.73724    758.82794
  681.0      0.001468    714.22913    761.06873
  735.0      0.001361    714.72601    763.53021
  716.0      0.001397    715.22821    766.14185
  781.0     .            .            .
    ,   .            .            .
